# Supplementary material for: Genomic determinants of biological age estimated by deep learning applied to retinal images
Source: GeroScience. 2025 Jan 8;47(2):2613–29. doi: 10.1007/s11357-024-01481-w (PMC11979078; doi:10.1007/s11357-024-01481-w)
Supplement: Supplementary file 2 — Supplementary file2 (XLSX 205 KB) [file 11357_2024_1481_MOESM2_ESM.xlsx]

## Sheet: List of content
Supplementary Table 1: Summary of significant loci identified by GWAS of RAG across different analysis stages.
Supplementary Table 2: Demographic characteristics of participants with extreme RAG values: RAG > 3.55 (cases) and RAG < -3.55 (controls).
Supplementary Table 3: Summary statistics from the sensitivity analysis of significant loci identified by MTAG of RAG.
Supplementary Table 4: Summary of significant loci identified by GWAS of RAG in different ethnic groups.
Supplementary Table 5: Pearson correlation of effect sizes for the 13 SNPs across different ethnic groups.
Supplementary Table 6: Bioinformatics annotation of all SNPs in LD with the 13 SNPs identified in the MTAG, including SNP-level annotations.
Supplementary Table 7: Chromatin interactions of the lead genomic region.
Supplementary Table 8: SNPs exhibiting pleiotropic effects on other diseases or traits.
Supplementary Table 9: PheWAS results for each SNP and their associations with lifestyle traits.
Supplementary Table 10: Gene-based enrichment analysis results for GWAS of RAG
Supplementary Table 11: Pathway-based enrichment analysis results for GWAS of RAG
Supplementary Table 12: Genetic correlation between RAG and other traits
Supplementary Table 13: Association between RAG GRS and various diseases.
Supplementary Table 14: Area under the curve (AUC) of the RAG GRS in predicting disease outcomes.
Supplementary Table 15: Mendelian randomization results for the association between ophthalmic traits and RAG.
Supplementary Table 16: Mendelian randomization results for the association between modifiable clinical risk factors and RAG.
Supplementary Table 17: Mendelian randomization results for the association between blood hemocytes and RAG.
Supplementary Table 18: Mendelian randomization results for the association between body measurements, lifestyle factors, and RAG.

## Sheet: ST1
Supplementary Table 1: Summary of significant loci identified by GWAS of RAG across different analysis stages.
SNP	CHR	POS	A1	A2	Gene	A1_FREQ	Stage	Stage 1: UK Biobank (All European)				UK Biobank (T2D)				Stage 2: GoDARTS				Stage 3: MTAG				Proxy	r2
								BETA	SE	P	N	BETA	SE	P	N	BETA	SE	P	N	BETA	SE	P	N
rs3851294	1	205130413	A	G		0.09	3	0.051	0.011	1.3e-06	31271	0.018	0.035	0.604	3279	0.316	0.109	0.004	8034	0.072	0.013	4.68e-08	39305
rs74487397	2	104036	T	C		0.96	1	-0.095	0.016	6.5e-09	31208	-0.006	0.052	0.911	3270	-0.43	0.16	0.007	8034	-0.126	0.02	2.81e-10	39242
rs71437291	2	256414	G	A	SH3YL1	0.95	1	0.125	0.015	3.5e-17	30244	0.048	0.047	0.301	3172	0.435	0.138	0.002	8034	0.155	0.017	4.24e-19	38278
rs77927634	2	277314	G	A	ACP1	0.95	1	-0.082	0.015	3.2e-08	31271	-0.039	0.046	0.391	3279	-0.013	0.152	0.933	8034	-0.096	0.018	1.61e-07	39305
rs60149603	2	285421	A	G	ALKAL2	0.66	1	-0.135	0.007	1.4e-95	31011	-0.102	0.02	6.51e-07	3246	-0.306	0.064	2.1e-06	8034	-0.169	0.008	3.11e-98	39045
rs35991158	2	304891	T	TA	LOC105373346	0.85	1	0.056	0.009	1.2e-10	31076	0.003	0.026	0.917	3257	NA	NA	NA		NA	NA	NA
rs115961439	2	359900	A	G		0.96	3	-0.09	0.016	2.9e-08	31271	-0.063	0.051	0.216	3279	-0.415	0.16	0.01	8034	-0.121	0.02	1.59e-09	39305
rs12477985	2	512051	G	C		0.9	1	-0.059	0.011	1.8e-08	30887	-0.018	0.035	0.618	3241	-0.055	0.103	0.592	8034	-0.127	0.021	1.037e-09	38921	*rs77647232	0.31
rs4143008	2	145339954	A	G		0.85	1	0.054	0.009	9.7e-10	30069	0.064	0.027	0.019	3125	0.041	0.089	0.648	8034	0.064	0.011	3.17e-09	38103
rs7604364	2	211126333	C	T		0.56	1	-0.034	0.006	4.4e-08	30662	-0.07	0.019	0.000302	3192	-0.02	0.065	0.71	7482	-0.038	0.008	7.18e-07	38144	*rs1509569	0.95
rs1251346181	3	98368844	CAA	C		0.52	1	0.035	0.006	1.4e-08	29931	0.033	0.02	0.096	3099	NA	NA	NA		NA	NA	NA
rs12635955	3	98436188	T	C	ST3GAL6-AS1	0.51	3	0.035	0.006	2.1e-08	29819	0.011	0.02	0.596	3109	0.088	0.062	0.159	8034	0.044	0.008	1.07e-08	37853
rs13274427	8	1923745	G	C	KBTBD11/KBTBD11-OT1	0.88	2	-0.004	0.009	0.66	30660	0.012	0.03	0.698	3215	-0.52	0.092	1.35e-08	8034	-0.015	0.016	0.367	38694	*rs117433038	0.56
rs2322721	8	27352750	A	G	EPHX2	0.9	1	-0.059	0.01	6.2e-09	31152	-0.095	0.032	0.003	3257	-0.13	0.096	0.174	8034	-0.074	0.013	3.56e-09	39186
rs2010776	8	27590027	A	G	SCARA3	0.56	1	0.035	0.006	3.1e-08	31271	0.04	0.02	0.043	3279	0.086	0.062	0.165	8034	0.044	0.008	1.58e-08	39305
rs932275	10	124231464	G	A	HTRA1	0.79	2	-0.008	0.008	0.31	30992	-0.009	0.023	0.691	3209	-0.475	0.075	3.04e-10	8034	-0.027	0.009	0.00352676	39026
rs4930021	11	2892391	A	G	KCNQ1DN	0.25	1	-0.042	0.007	8e-09	29829	-0.028	0.023	0.214	3092	-0.092	0.072	0.196	8034	-0.051	0.009	5.15e-09	37863
rs8001273	13	20693147	C	T	LOC105370101	0.62	1	0.062	0.006	5.7e-22	30630	0.045	0.02	0.025	3172	0.279	0.064	1.21e-05	8034	0.082	0.008	1.54e-25	38664
rs7324150	13	20698681	G	A		0.17	1	0.047	0.008	1.1e-08	31198	0.04	0.025	0.111	3233	0.236	0.083	0.005	8034	0.063	0.01	3.46e-10	39232
rs1800407	15	28230318	C	T	OCA2	0.91	1	-0.065	0.011	3.8e-09	31271	-0.072	0.036	0.044	3278	-0.35	0.079	9.97e-06	8034	-0.036	0.01	0.000366	39305	*rs4778218	0.41
rs8051560	16	4960254	C	A	PPL	0.86	1	-0.057	0.009	5.3e-10	30105	-0.089	0.029	0.003	3135	-0.236	0.09	0.008	8034	-0.074	0.011	2.44e-11	38139
CHR: Chromosome
POS: Base paire position
A1: Effective allele
BETA: Beta coefficients represent the increase in RAG per copy of the A1 allele.
								0
								0
								0
								0
								0
								0
								0
								0
								0
								0

## Sheet: ST2
Supplementary Table 2: Demographic characteristics of participants with extreme RAG values: RAG > 3.55 (cases) and RAG < -3.55 (controls).
	Total	RAG > 3.55	RAG < -3.55	P Value
	(N=14497)	(N=4598)	(N=9899)
Age (y)
Mean (SD)	59.1 (8.31)	49.6 (5.78)	63.5 (4.92)	<0.001
Sex
Female	7769 (53.6%)	2696 (58.6%)	5073 (51.2%)	<0.001
Male	6728 (46.4%)	1902 (41.4%)	4826 (48.8%)
Smoking status
Never	7899 (54.5%)	2597 (56.5%)	5302 (53.6%)	<0.001
Former	5321 (36.7%)	1428 (31.1%)	3893 (39.3%)
Current	1221 (8.4%)	561 (12.2%)	660 (6.7%)
BMI (kg/m2)
Mean (SD)	27.5 (4.74)	27.6 (5.30)	27.4 (4.46)	0.115
Townsend Score
Mean (SD)	-1.32 (2.83)	-0.797 (3.00)	-1.56 (2.71)	<0.001
SBP (mmHg)
Mean (SD)	139 (18.6)	132 (17.2)	142 (18.5)	<0.001
DBP (mmHg)
Mean (SD)	82.2 (10.1)	81.7 (10.5)	82.4 (9.86)	<0.001
HbA1c (mmol/mol)
Mean (SD)	36.2 (6.91)	35.4 (7.38)	36.5 (6.65)	<0.001
Total Cholesterol (mmol/L)
Mean (SD)	5.65 (1.16)	5.61 (1.09)	5.68 (1.19)	<0.001
HDL-C (mmol/L)
Mean (SD)	1.48 (0.391)	1.47 (0.391)	1.48 (0.390)	0.991
LDL-C (mmol/L)
Mean (SD)	3.51 (0.877)	3.47 (0.841)	3.52 (0.893)	<0.001
Triglycerides (mmol/L)
Mean (SD)	1.71 (0.958)	1.64 (1.01)	1.74 (0.933)	<0.001

## Sheet: ST3
Supplementary Table 3: Summary statistics from the sensitivity analysis of significant loci identified by MTAG of RAG.
						Non-transformed			Logistic regression
SNP	CHR	POS	A1	A2	A1_FREQ	BETA	SE	P	BETA	SE	P
rs3851294	1	205130413	A	G	0.0908128	0.238554	0.0504996	2.32313e-06	0.196972	0.0736445	0.00748083
rs74487397	2	104036	C	T	0.0360013	0.395344	0.0787736	5.22753e-07	0.407476	0.112663	0.000298315
rs71437291	2	256414	A	G	0.0490234	-0.560226	0.071083	3.33617e-15	-0.731873	0.114756	1.79825e-10
rs60149603	2	285421	G	A	0.33651	0.616531	0.0307306	5.16077e-89	0.593509	0.0452429	2.58747e-39
rs115961439	2	359900	G	A	0.0362545	0.404114	0.0778991	2.14174e-07	0.427905	0.108258	7.7289e-05
rs4143008	2	145339954	G	A	0.152993	-0.252489	0.0414549	1.13617e-09	-0.18593	0.060744	0.00220694
rs12635955	3	98436188	C	T	0.481262	-0.146997	0.0295749	6.71656e-07	-0.135308	0.0428626	0.0015952
rs2322721	8	27352750	G	A	0.103358	0.264314	0.0479259	3.51199e-08	0.219079	0.0681543	0.00130696
rs2010776	8	27590027	G	A	0.433891	-0.150259	0.0294252	3.29998e-07	-0.138913	0.0426277	0.00111907
rs4930021	11	2892391	A	G	0.25206	-0.17573	0.0342587	2.92114e-07	-0.227983	0.0501733	5.52231e-06
rs8001273	13	20693147	T	C	0.383287	-0.269543	0.0304139	8.19518e-19	-0.327492	0.0446651	2.26478e-13
rs7324150	13	20698681	G	A	0.176126	0.203666	0.0385064	1.2365e-07	0.201519	0.0557869	0.000303553
rs8051560	16	4960254	A	C	0.138332	0.229812	0.0430025	9.14222e-08	0.275918	0.0614426	7.1002e-06
CHR: Chromosome
POS: Base paire position
A1: Effective allele
BETA: Beta coefficients represent the increase in RAG per copy of the A1 allele.

## Sheet: ST4
Supplementary Table 4: Summary of significant loci identified by GWAS of RAG in different ethnic groups.
					European			Chinese, Asian, Asian British			Black or Black British			Mixed			Others or Unknown
SNP	CHR	POS	A1	A2	BETA	SE	P	BETA	SE	P	BETA	SE	P	BETA	SE	P	BETA	SE	P
rs3851294	1	205130413	A	G	0.235683	0.0512211	4.21501e-06	-0.117749	0.445998	0.791848	0.344581	1.29683	0.790542	0.630379	0.462125	0.173013	0.230822	0.910512	0.800292
rs74487397	2	104036	C	T	-0.41699	0.079054	1.33806e-07	1.09591	1.09852	0.318806	0.583142	2.73194	0.831037	0.816282	1.14937	0.477836	2.07927	1.5232	0.174744
rs71437291	2	256414	A	G	0.558154	0.0750337	1.04329e-13	1.4229	0.708451	0.0449913	0.691577	1.91197	0.717684	-1.08148	1.39452	0.438331	0.469178	1.4725	0.750569
rs60149603	2	285421	G	A	-0.614902	0.0316095	8.52155e-84	-0.703812	0.230851	0.00238578	-0.940653	0.265426	0.000421854	-0.171811	0.244589	0.482655	-0.256683	0.533209	0.631086
rs115961439	2	359900	G	A	-0.404806	0.0785017	2.52904e-07	-1.34633	0.889599	0.130625	0.583142	2.73194	0.831037	-0.194952	0.960734	0.839261	1.43907	1.53044	0.348877
rs4143008	2	145339954	G	A	0.261785	0.0439659	2.64082e-09	0.289474	0.271172	0.286176	-0.0863787	0.284345	0.761411	0.276435	0.277484	0.319578	0.317154	0.627833	0.614424
rs12635955	3	98436188	C	T	0.145866	0.0308154	2.21626e-06	0.12306	0.208167	0.554627	-0.319174	0.264879	0.228682	0.278685	0.231035	0.228224	0.616926	0.537496	0.253422
rs2322721	8	27352750	G	A	-0.267174	0.0498405	8.35362e-08	0.120616	0.301135	0.688885	0.0270719	0.350491	0.938456	-0.323787	0.340093	0.34143	-0.801631	0.897838	0.373669
rs2010776	8	27590027	G	A	0.15641	0.0302588	2.36666e-07	0.283231	0.210476	0.178844	-0.21528	0.245464	0.380778	0.0969705	0.227228	0.6697	-0.160553	0.452375	0.723254
rs4930021	11	2892391	A	G	-0.182875	0.0358533	3.40537e-07	-0.299905	0.256562	0.242857	-0.0341087	0.265304	0.897744	0.184801	0.295565	0.532077	0.0913148	0.582761	0.875774
rs8001273	13	20693147	T	C	0.285336	0.0314471	1.21842e-19	-0.431141	0.213387	0.0437452	0.110636	0.245655	0.652645	0.344097	0.248977	0.167455	0.14812	0.553858	0.789615
rs7324150	13	20698681	G	A	0.203533	0.0397163	2.9982e-07	-0.224137	0.24221	0.35511	0.264093	0.37361	0.479978	0.709253	0.290084	0.0147575	0.0769705	0.624534	0.902123
rs8051560	16	4960254	A	C	-0.25428	0.0452296	1.90409e-08	-0.36447	0.341963	0.286912	0.495768	0.342488	0.148278	0.0621279	0.320406	0.846319	-0.1961	0.760442	0.796964
CHR: Chromosome
POS: Base paire position
A1: Effective allele
BETA: Beta coefficients represent the increase in RAG per copy of the A1 allele.

## Sheet: ST5
Supplementary Table 5: Pearson correlation of effect sizes for the 13 SNPs across different ethnic groups.
Ethnic 1	Ethnic 2	Pearson Correalion Coefficent	p_value
Chinese, Asian, Asian British	European	0.435107	0.137292
Black or Black British	European	0.215227	0.480085
Mixed	European	-0.0731072	0.812387
Others or Unknown	European	-0.165752	0.588384
Black or Black British	Chinese, Asian, Asian British	0.27527	0.362686
Mixed	Chinese, Asian, Asian British	-0.138263	0.652381
Others or Unknown	Chinese, Asian, Asian British	0.186043	0.542822
Mixed	Black or Black British	-0.0320433	0.917235
Others or Unknown	Black or Black British	0.479989	0.0969153
Others or Unknown	Mixed	0.26788	0.376227

## Sheet: ST6
Supplementary Table 6: Bioinformatics annotation of all SNPs in LD with the 13 SNPs identified in the MTAG, including SNP-level annotations.
uniqID	rsID	CHR	POS	Non_effect_allele	Effect_allele	MAF	P	BETA	SE	r2	IndSigSNP	GenomicLocus	nearestGene	distance	function	CADD	Data Base	tissue	testedAllele	eQTL_p	signed_stats	FDR	regulation gene symbol
1:205023764:C:T	rs4951163	1	205023764	C	T	0.08	2.09e-07	0.07	0.014	0.87	rs3851294	1	CNTN2	0	intronic	0.78	EyeGEx	EyeGEx	T	3.04e-05	-0.56	0.017	DSTYK
1:205100663:C:G	rs6593925	1	205100663	C	G	0.09	NA	NA	NA	1	rs3851294	1	RP11-383G10.1	3110	intergenic	1.3	EyeGEx	EyeGEx	G	6.01e-06	-0.59	0.003	DSTYK
1:205130413:A:G	rs3851294	1	205130413	G	A	0.09	4.68e-08	0.07	0.013	1	rs3851294	1	DSTYK	0	exonic	22.9	EyeGEx	EyeGEx	A	7.21e-06	-0.58	0.004	DSTYK
1:205163798:A:G	rs12078075	1	205163798	A	G	0.09	NA	NA	NA	0.96	rs3851294	1	DSTYK	0	intronic	1.78	EyeGEx	EyeGEx	G	9.44e-06	-0.58	0.005	DSTYK
1:205181062:C:T	rs2369633	1	205181062	C	T	0.09	1.1e-07	0.07	0.013	0.99	rs3851294	1	DSTYK	334	upstream	5.49	EyeGEx	EyeGEx	T	6.15e-06	-0.59	0.003	DSTYK
1:205205651:G:T	rs896319	1	205205651	T	G	0.08	1.12e-07	0.07	0.013	0.95	rs3851294	1	TMCC2:RP11-383G10.5	00:00:00	ncRNA_exonic	3.82	EyeGEx	EyeGEx	G	1.21e-05	-0.58	0.007	DSTYK
1:205240913:A:G	rs9659978	1	205240913	G	A	0.09	NA	NA	NA	0.97	rs3851294	1	TMCC2	0	intronic	5.93	EyeGEx	EyeGEx	A	2.35e-05	-0.56	0.013	DSTYK
1:205241659:C:T	rs17728	1	205241659	C	T	0.09	3.29e-07	0.07	0.013	0.97	rs3851294	1	TMCC2	0	UTR3	6.97	EyeGEx	EyeGEx	T	2.69e-05	-0.56	0.015	DSTYK
1:205245233:A:G	rs1172128	1	205245233	G	A	0.08	5.71e-07	0.07	0.014	0.88	rs3851294	1	TMCC2	2761	intergenic	7.29	NA	NA	NA	NA	NA	NA	NA
1:205248032:A:G	rs1172134	1	205248032	G	A	0.09	3.37e-07	0.07	0.013	0.96	rs3851294	1	TMCC2	5560	intergenic	6.35	EyeGEx	EyeGEx	A	2.61e-05	-0.56	0.015	DSTYK
2:55984:C:T	rs55950583	2	55984	T	C	0.04	7.58e-10	-0.12	0.02	0.96	rs74487397	2	FAM110C	9113	intergenic	0.11	EyeGEx	EyeGEx	T	9.75e-05	0.84	0.041	SH3YL1
2:104036:C:T	rs74487397	2	104036	C	T	0.04	2.81e-10	-0.13	0.02	1	rs74487397	2	FAM110C	57165	intergenic	0.13	EyeGEx	EyeGEx	C	8.36e-05	0.85	0.035	SH3YL1
2:140659:A:G	rs77818233	2	140659	G	A	0.04	1.78e-09	-0.12	0.02	0.97	rs74487397	2	AC079779.7	56909	intergenic	1.61	EyeGEx	EyeGEx	G	6.29e-05	0.86	0.026	SH3YL1
2:158428:C:T	rs77647232	2	158428	T	C	0.03	1.04e-09	-0.13	0.021	0.94	rs74487397	2	AC079779.7	39140	intergenic	0.29	EyeGEx	EyeGEx	T	6.63e-05	0.85	0.028	SH3YL1
2:211317:C:T	rs62114494	2	211317	T	C	0.34	2.89e-88	-0.16	0.008	0.91	rs60149603	2	SH3YL1	6412	intergenic	8.29	EyeGEx	EyeGEx	T	4.37e-08	0.41	1.84e-05	SH3YL1
2:212548:C:T	rs2126129	2	212548	T	C	0.34	4.8e-88	-0.16	0.008	0.91	rs60149603	2	SH3YL1	5181	intergenic	0.34	EyeGEx	EyeGEx	T	4.53e-08	0.41	1.9e-05	SH3YL1
2:214837:A:G	rs62114497	2	214837	A	G	0.34	1.42e-87	-0.16	0.008	0.92	rs60149603	2	SH3YL1	2892	intergenic	3.12	EyeGEx	EyeGEx	A	2.33e-07	0.39	9.79e-05	SH3YL1
2:217334:C:G	rs6709534	2	217334	G	C	0.35	NA	NA	NA	0.96	rs60149603	2	SH3YL1	395	downstream	10.87	EyeGEx	EyeGEx	C	2.84e-09	0.44	1.19e-06	SH3YL1
2:217563:A:T	rs55742348	2	217563	T	A	0.35	NA	NA	NA	0.96	rs60149603	2	SH3YL1	166	downstream	2.2	EyeGEx	EyeGEx	A	2.88e-09	0.44	1.21e-06	SH3YL1
2:218386:A:G	rs9213	2	218386	A	G	0.35	2.47e-93	-0.16	0.008	0.96	rs60149603	2	SH3YL1	0	UTR3	6.54	EyeGEx	EyeGEx	A	2.69e-09	0.44	1.13e-06	SH3YL1
2:220889:A:G	rs3828165	2	220889	A	G	0.35	1.73e-93	-0.16	0.008	0.96	rs60149603	2	SH3YL1	0	intronic	0.9	EyeGEx	EyeGEx	A	2.54e-09	0.44	1.07e-06	SH3YL1
2:221560:A:G	rs60484953	2	221560	A	G	0.35	1.56e-93	-0.16	0.008	0.96	rs60149603	2	SH3YL1	0	intronic	0.34	EyeGEx	EyeGEx	A	2.5e-09	0.44	1.05e-06	SH3YL1
2:221981:C:T	rs3791224	2	221981	T	C	0.35	1.77e-93	-0.16	0.008	0.96	rs60149603	2	SH3YL1	0	intronic	0.78	EyeGEx	EyeGEx	T	2.47e-09	0.44	1.04e-06	SH3YL1
2:222336:C:T	rs3791223	2	222336	C	T	0.35	1.18e-93	-0.16	0.008	0.96	rs60149603	2	SH3YL1	0	intronic	0.76	EyeGEx	EyeGEx	C	2.52e-09	0.44	1.06e-06	SH3YL1
2:224919:A:G	rs2290911	2	224919	G	A	0.35	3.23e-97	-0.17	0.008	0.98	rs60149603	2	SH3YL1	0	exonic	2.42	EyeGEx	EyeGEx	G	3.84e-09	0.43	1.61e-06	SH3YL1
2:226933:A:G	rs3791221	2	226933	G	A	0.35	1.58e-96	-0.17	0.008	0.98	rs60149603	2	SH3YL1	0	intronic	6.98	EyeGEx	EyeGEx	G	3.84e-09	0.43	1.61e-06	SH3YL1
2:227066:A:G	rs3791220	2	227066	A	G	0.35	1.17e-96	-0.17	0.008	0.98	rs60149603	2	SH3YL1	0	intronic	0.26	EyeGEx	EyeGEx	A	3.84e-09	0.43	1.61e-06	SH3YL1
2:227201:C:T	rs17713396	2	227201	T	C	0.35	1.4e-96	-0.17	0.008	0.98	rs60149603	2	SH3YL1	0	intronic	2.69	EyeGEx	EyeGEx	T	3.95e-09	0.43	1.66e-06	SH3YL1
2:228088:A:G	rs57542652	2	228088	A	G	0.35	8.05e-97	-0.17	0.008	0.98	rs60149603	2	SH3YL1	0	intronic	0.19	EyeGEx	EyeGEx	A	3.83e-09	0.43	1.61e-06	SH3YL1
2:229456:A:G	rs7601944	2	229456	G	A	0.35	1.28e-96	-0.17	0.008	0.98	rs60149603	2	SH3YL1	0	intronic	7.45	EyeGEx	EyeGEx	G	3.23e-09	0.43	1.36e-06	SH3YL1
2:230912:A:C	rs2306060	2	230912	C	A	0.35	8.86e-97	-0.17	0.008	0.98	rs60149603	2	SH3YL1	0	UTR3	2.11	EyeGEx	EyeGEx	C	3.84e-09	0.43	1.61e-06	SH3YL1
2:231741:C:T	rs62114501	2	231741	T	C	0.35	7.48e-97	-0.17	0.008	0.98	rs60149603	2	SH3YL1	0	intronic	0.45	EyeGEx	EyeGEx	T	3.84e-09	0.43	1.61e-06	SH3YL1
2:234668:A:AAC	rs533839650	2	234668	A	AAC	0.35	NA	NA	NA	0.98	rs60149603	2	SH3YL1	0	intronic	0.85	EyeGEx	EyeGEx	AAC	3.84e-09	0.43	1.61e-06	SH3YL1
2:237346:G:GGTGACACTACCA	rs777481672	2	237346	GGTGACACTACCA	G	0.35	NA	NA	NA	0.98	rs60149603	2	SH3YL1	0	intronic	2.31	EyeGEx	EyeGEx	G	3.84e-09	0.43	1.61e-06	SH3YL1
2:239597:C:G	rs6710091	2	239597	C	G	0.35	NA	NA	NA	0.98	rs60149603	2	SH3YL1	0	UTR3	3.18	EyeGEx	EyeGEx	G	2.62e-08	0.41	1.1e-05	SH3YL1
2:239969:C:T	rs4497901	2	239969	T	C	0.35	5.53e-97	-0.17	0.008	0.98	rs60149603	2	SH3YL1	0	UTR3	2.2	EyeGEx	EyeGEx	T	3.73e-09	0.43	1.57e-06	SH3YL1
2:242132:A:G	rs17713568	2	242132	A	G	0.35	5.27e-97	-0.17	0.008	0.98	rs60149603	2	SH3YL1	0	UTR3	0.62	EyeGEx	EyeGEx	A	3.83e-09	0.43	1.61e-06	SH3YL1
2:242426:A:G	rs62114505	2	242426	G	A	0.35	3.07e-97	-0.17	0.008	0.98	rs60149603	2	SH3YL1	0	intronic	1.15	EyeGEx	EyeGEx	G	3.83e-09	0.43	1.61e-06	SH3YL1
2:243929:A:G	rs55753056	2	243929	A	G	0.35	8.84e-97	-0.17	0.008	0.98	rs60149603	2	SH3YL1	0	intronic	0.14	EyeGEx	EyeGEx	A	3.83e-09	0.43	1.61e-06	SH3YL1
2:249092:A:C	rs17713729	2	249092	C	A	0.35	1.29e-97	-0.17	0.008	0.99	rs60149603	2	SH3YL1	0	intronic	0.66	EyeGEx	EyeGEx	C	3.83e-09	0.43	1.61e-06	SH3YL1
2:254215:A:G	rs17713879	2	254215	A	G	0.36	3.05e-93	-0.16	0.008	0.92	rs60149603	2	SH3YL1	0	intronic	2.64	EyeGEx	EyeGEx	A	1.18e-07	0.39	4.95e-05	SH3YL1
2:256116:G:T	rs62114538	2	256116	T	G	0.36	3.57e-93	-0.16	0.008	0.92	rs60149603	2	SH3YL1	0	intronic	0.49	EyeGEx	EyeGEx	T	1.08e-07	0.39	4.55e-05	SH3YL1
2:256414:A:G	rs71437291	2	256414	A	G	0.04	4.24e-19	0.16	0.017	1	rs71437291	2	SH3YL1	0	UTR5	1.67	NA	NA	NA	NA	NA	NA	NA
2:258210:C:T	rs55936726	2	258210	C	T	0.35	1.43e-97	-0.17	0.008	0.99	rs60149603	2	SH3YL1	0	intronic	1.06	EyeGEx	EyeGEx	C	3.69e-09	0.43	1.55e-06	SH3YL1
2:262335:A:G	rs36216559	2	262335	G	A	0.35	3.53e-97	-0.17	0.008	0.99	rs60149603	2	SH3YL1	0	intronic	2.47	EyeGEx	EyeGEx	G	3.84e-09	0.43	1.61e-06	SH3YL1
2:264019:A:C	rs7595075	2	264019	C	A	0.35	NA	NA	NA	0.98	rs60149603	2	SH3YL1	0	UTR5	2.08	EyeGEx	EyeGEx	A	3.58e-09	0.43	1.51e-06	SH3YL1
2:264227:A:G	rs7584915	2	264227	A	G	0.35	3.73e-97	-0.17	0.008	0.99	rs60149603	2	SH3YL1:ACP1	00:00:00	intronic	9.59	EyeGEx	EyeGEx	A	3.84e-09	0.43	1.61e-06	SH3YL1
2:264621:A:C	rs114976176	2	264621	C	A	0.35	3.23e-97	-0.17	0.008	0.99	rs60149603	2	SH3YL1:ACP1	00:00:00	intronic	3.54	EyeGEx	EyeGEx	C	4.68e-10	0.46	1.97e-07	SH3YL1
2:267367:G:T	rs58461606	2	267367	T	G	0.35	3.89e-97	-0.17	0.008	0.99	rs60149603	2	ACP1	0	intronic	1.51	EyeGEx	EyeGEx	T	3.84e-09	0.43	1.61e-06	SH3YL1
2:268191:G:T	rs56321614	2	268191	T	G	0.35	2.77e-97	-0.17	0.008	0.99	rs60149603	2	ACP1	0	intronic	1.9	EyeGEx	EyeGEx	T	4.12e-09	0.43	1.73e-06	SH3YL1
2:268293:A:G	rs55946380	2	268293	G	A	0.35	2.49e-97	-0.17	0.008	0.99	rs60149603	2	ACP1	0	intronic	3.44	EyeGEx	EyeGEx	G	3.84e-09	0.43	1.61e-06	SH3YL1
2:269679:C:T	rs62114544	2	269679	T	C	0.35	1.19e-97	-0.17	0.008	0.99	rs60149603	2	ACP1	0	intronic	1.29	EyeGEx	EyeGEx	T	3.84e-09	0.43	1.61e-06	SH3YL1
2:271797:A:G	rs59937473	2	271797	A	G	0.35	2.14e-97	-0.17	0.008	0.99	rs60149603	2	ACP1	0	intronic	1.67	EyeGEx	EyeGEx	A	3.84e-09	0.43	1.61e-06	SH3YL1
2:272051:C:T	rs11553742	2	272051	T	C	0.04	6e-19	0.15	0.017	0.99	rs71437291	2	ACP1	0	exonic	14.51	NA	NA	NA	NA	NA	NA	NA
2:272203:C:T	rs11553746	2	272203	T	C	0.35	3.04e-97	-0.17	0.008	0.99	rs60149603	2	ACP1	0	exonic	0.98	EyeGEx	EyeGEx	T	3.84e-09	0.43	1.61e-06	SH3YL1
2:274672:C:G	rs62114548	2	274672	C	G	0.35	NA	NA	NA	0.99	rs60149603	2	ACP1	0	intronic	3.05	EyeGEx	EyeGEx	G	3.5e-09	0.43	1.47e-06	SH3YL1
2:277003:A:G	rs79716074	2	277003	G	A	0.35	4.46e-97	-0.17	0.008	0.98	rs60149603	2	ACP1	0	exonic	0.98	EyeGEx	EyeGEx	G	3.84e-09	0.43	1.61e-06	SH3YL1
2:280819:A:G	rs7605824	2	280819	A	G	0.35	6.15e-98	-0.17	0.008	0.99	rs60149603	2	FAM150B	0	intronic	0.55	EyeGEx	EyeGEx	A	3.84e-09	0.43	1.61e-06	SH3YL1
2:281178:C:G	rs7566279	2	281178	C	G	0.35	NA	NA	NA	0.99	rs60149603	2	FAM150B	0	intronic	2.47	EyeGEx	EyeGEx	G	4.12e-09	0.43	1.73e-06	SH3YL1
2:282137:C:G	rs56167434	2	282137	G	C	0.35	NA	NA	NA	0.99	rs60149603	2	FAM150B	0	intronic	0.94	EyeGEx	EyeGEx	C	3.71e-09	0.43	1.56e-06	SH3YL1
2:285421:A:G	rs60149603	2	285421	G	A	0.35	3.11e-98	-0.17	0.008	1	rs60149603	2	FAM150B	0	intronic	0.76	EyeGEx	EyeGEx	G	5.73e-09	0.43	2.41e-06	SH3YL1
2:285471:A:G	rs17714252	2	285471	A	G	0.35	8.67e-98	-0.17	0.008	1	rs60149603	2	FAM150B	0	intronic	0.36	EyeGEx	EyeGEx	A	3.4e-09	0.43	1.43e-06	SH3YL1
2:286756:C:G	rs60843830	2	286756	C	G	0.34	NA	NA	NA	0.99	rs60149603	2	FAM150B:AC079779.4	00:00:00	ncRNA_intronic	0.32	EyeGEx	EyeGEx	G	6.49e-09	0.43	2.73e-06	SH3YL1
2:293688:C:T	rs79154857	2	293688	T	C	0.35	NA	NA	NA	0.95	rs60149603	2	AC079779.4	0	ncRNA_intronic	0.05	EyeGEx	EyeGEx	C	9.79e-09	0.42	4.11e-06	SH3YL1
2:359900:A:G	rs115961439	2	359900	G	A	0.04	1.59e-09	-0.12	0.02	1	rs115961439	2	AC079779.6	17781	intergenic	3.27	EyeGEx	EyeGEx	G	6.5e-05	0.69	0.027	SH3YL1
2:145339954:A:G	rs4143008	2	145339954	G	A	0.14	3.17e-09	0.06	0.011	1	rs4143008	3	AC010090.1	2952	intergenic	13.13	NA	NA	NA	NA	NA	NA	NA
2:145341259:A:G	rs16823886	2	145341259	A	G	0.14	1e-08	0.06	0.011	0.81	rs4143008	3	AC010090.1	4257	intergenic	21.2	NA	NA	NA	NA	NA	NA	NA
3:98431986:C:T	rs10935480	3	98431986	C	T	0.45	NA	NA	NA	0.85	rs12635955	4	ST3GAL6-AS1	1187	intergenic	0.58	EyeGEx	EyeGEx	T	2.92e-08	0.4	1.11e-05	CPOX
3:98432559:C:T	rs4857414	3	98432559	C	T	0.45	NA	NA	NA	0.85	rs12635955	4	ST3GAL6-AS1	614	downstream	1.29	EyeGEx	EyeGEx	T	3.18e-08	0.4	1.21e-05	CPOX
3:98434493:C:T	rs13065271	3	98434493	C	T	0.45	NA	NA	NA	0.85	rs12635955	4	ST3GAL6-AS1	0	ncRNA_splicing	10.19	EyeGEx	EyeGEx	T	3.48e-08	0.4	1.33e-05	CPOX
3:98436188:C:T	rs12635955	3	98436188	C	T	0.48	1.07e-08	0.04	0.008	1	rs12635955	4	ST3GAL6-AS1	0	ncRNA_intronic	1.39	EyeGEx	EyeGEx	T	7.86e-05	-0.28	0.033	DCBLD2
3:98436188:C:T	rs12635955	3	98436188	C	T	0.48	1.07e-08	0.04	0.008	1	rs12635955	4	ST3GAL6-AS1	0	ncRNA_intronic	1.39	EyeGEx	EyeGEx	T	1.49e-05	-0.31	0.006	CPOX
3:98436753:C:T	rs9858592	3	98436753	C	T	0.46	2.58e-07	0.04	0.008	0.89	rs12635955	4	ST3GAL6-AS1	0	ncRNA_intronic	1.95	EyeGEx	EyeGEx	C	1.3e-06	0.34	0.000494	CPOX
3:98462525:A:G	rs7634817	3	98462525	G	A	0.46	NA	NA	NA	0.86	rs12635955	4	ST3GAL6	0	intronic	1.17	EyeGEx	EyeGEx	A	5.01e-06	0.32	0.002	CPOX
8:27350981:C:T	rs34476881	8	27350981	C	T	0.09	7.35e-09	-0.08	0.013	0.91	rs2322721	5	EPHX2	0	intronic	5.2	NA	NA	NA	NA	NA	NA	NA
8:27351738:A:G	rs10091679	8	27351738	G	A	0.1	NA	NA	NA	0.98	rs2322721	5	EPHX2	0	intronic	5.35	NA	NA	NA	NA	NA	NA	NA
8:27352750:A:G	rs2322721	8	27352750	G	A	0.1	3.56e-09	-0.07	0.013	1	rs2322721	5	EPHX2	0	intronic	5.37	NA	NA	NA	NA	NA	NA	NA
8:27373865:A:G	rs751141	8	27373865	A	G	0.1	2.38e-08	-0.07	0.012	0.94	rs2322721	5	EPHX2	0	exonic	29.5	NA	NA	NA	NA	NA	NA	NA
8:27374686:A:T	rs34181437	8	27374686	A	T	0.1	NA	NA	NA	0.93	rs2322721	5	EPHX2	0	intronic	2.5	NA	NA	NA	NA	NA	NA	NA
8:27387845:A:C	rs7357432	8	27387845	A	C	0.1	NA	NA	NA	0.92	rs2322721	5	EPHX2	0	intronic	2.63	NA	NA	NA	NA	NA	NA	NA
8:27395098:A:G	rs35889509	8	27395098	A	G	0.09	NA	NA	NA	0.85	rs2322721	5	EPHX2	0	intronic	7.27	NA	NA	NA	NA	NA	NA	NA
8:27398620:C:T	rs2269461	8	27398620	T	C	0.1	1.9e-08	-0.07	0.013	0.91	rs2322721	5	EPHX2	0	intronic	8.99	NA	NA	NA	NA	NA	NA	NA
8:27399518:C:G	rs4149256	8	27399518	G	C	0.1	NA	NA	NA	0.91	rs2322721	5	EPHX2	0	intronic	1.48	NA	NA	NA	NA	NA	NA	NA
8:27400044:A:G	8:27400044:A:G	8	27400044	G	A	0.1	NA	NA	NA	0.89	rs2322721	5	EPHX2	0	intronic	2.98	NA	NA	NA	NA	NA	NA	NA
8:27400044:C:G	8:27400044:C:G	8	27400044	G	C	0.01	NA	NA	NA	0.89	rs2322721	5	EPHX2	0	NA	2.14	NA	NA	NA	NA	NA	NA	NA
8:27400682:A:G	rs68012375	8	27400682	A	G	0.1	NA	NA	NA	0.91	rs2322721	5	EPHX2	0	intronic	2.07	NA	NA	NA	NA	NA	NA	NA
8:27401142:A:G	rs2291635	8	27401142	A	G	0.1	2.36e-08	-0.07	0.013	0.9	rs2322721	5	EPHX2	0	intronic	0.43	NA	NA	NA	NA	NA	NA	NA
8:27402777:A:G	rs7341557	8	27402777	A	G	0.11	2.22e-07	-0.06	0.012	0.86	rs2322721	5	EPHX2	0	UTR3	0.08	NA	NA	NA	NA	NA	NA	NA
8:27581508:C:G	rs7828682	8	27581508	C	G	0.44	NA	NA	NA	0.99	rs2010776	5	CCDC25	9326	intergenic	0.95	EyeGEx	EyeGEx	G	6.09e-20	0.61	3.79e-17	CCDC25
8:27581508:C:G	rs7828682	8	27581508	C	G	0.44	NA	NA	NA	0.99	rs2010776	5	CCDC25	9326	intergenic	0.95	EyeGEx	EyeGEx	G	2.44e-13	0.49	1.5e-10	ESCO2
8:27581771:C:T	rs28692838	8	27581771	C	T	0.44	NA	NA	NA	0.99	rs2010776	5	CCDC25	9063	intergenic	9.4	EyeGEx	EyeGEx	T	6.07e-20	0.61	3.78e-17	CCDC25
8:27581771:C:T	rs28692838	8	27581771	C	T	0.44	NA	NA	NA	0.99	rs2010776	5	CCDC25	9063	intergenic	9.4	EyeGEx	EyeGEx	T	2.45e-13	0.49	1.5e-10	ESCO2
8:27582025:A:C	rs13259826	8	27582025	C	A	0.44	1.63e-08	0.04	0.008	0.99	rs2010776	5	CCDC25	8809	intergenic	3.87	EyeGEx	EyeGEx	C	6.06e-20	0.61	3.77e-17	CCDC25
8:27582025:A:C	rs13259826	8	27582025	C	A	0.44	1.63e-08	0.04	0.008	0.99	rs2010776	5	CCDC25	8809	intergenic	3.87	EyeGEx	EyeGEx	C	2.45e-13	0.49	1.5e-10	ESCO2
8:27586427:A:G	rs7465373	8	27586427	G	A	0.44	2.43e-08	0.04	0.008	1	rs2010776	5	CCDC25	4407	intergenic	2.37	EyeGEx	EyeGEx	G	5.74e-20	0.61	3.58e-17	CCDC25
8:27586427:A:G	rs7465373	8	27586427	G	A	0.44	2.43e-08	0.04	0.008	1	rs2010776	5	CCDC25	4407	intergenic	2.37	EyeGEx	EyeGEx	G	2.47e-13	0.49	1.51e-10	ESCO2
8:27587105:C:T	rs2004539	8	27587105	C	T	0.44	NA	NA	NA	1	rs2010776	5	CCDC25	3729	intergenic	0.45	EyeGEx	EyeGEx	T	5.78e-20	0.61	3.6e-17	CCDC25
8:27587105:C:T	rs2004539	8	27587105	C	T	0.44	NA	NA	NA	1	rs2010776	5	CCDC25	3729	intergenic	0.45	EyeGEx	EyeGEx	T	2.38e-13	0.49	1.46e-10	ESCO2
8:27587944:C:G	rs17385236	8	27587944	G	C	0.47	NA	NA	NA	0.89	rs2010776	5	CCDC25	2890	intergenic	2.79	EyeGEx	EyeGEx	C	2.28e-21	0.62	1.42e-18	CCDC25
8:27587944:C:G	rs17385236	8	27587944	G	C	0.47	NA	NA	NA	0.89	rs2010776	5	CCDC25	2890	intergenic	2.79	EyeGEx	EyeGEx	C	5.81e-14	0.5	3.56e-11	ESCO2
8:27590027:A:G	rs2010776	8	27590027	G	A	0.44	1.58e-08	0.04	0.008	1	rs2010776	5	CCDC25	807	upstream:downstream	5.3	EyeGEx	EyeGEx	G	8.57e-20	0.6	5.33e-17	CCDC25
8:27590027:A:G	rs2010776	8	27590027	G	A	0.44	1.58e-08	0.04	0.008	1	rs2010776	5	CCDC25	807	upstream:downstream	5.3	EyeGEx	EyeGEx	G	8.44e-13	0.48	5.17e-10	ESCO2
8:27591849:A:G	rs9797	8	27591849	G	A	0.47	NA	NA	NA	0.89	rs2010776	5	CCDC25:RP11-16P20.3	00:00:00	ncRNA_intronic	9.4	EyeGEx	EyeGEx	A	2.07e-21	0.62	1.29e-18	CCDC25
8:27591849:A:G	rs9797	8	27591849	G	A	0.47	NA	NA	NA	0.89	rs2010776	5	CCDC25:RP11-16P20.3	00:00:00	ncRNA_intronic	9.4	EyeGEx	EyeGEx	A	5.71e-14	0.5	3.5e-11	ESCO2
8:27595100:C:T	rs13273652	8	27595100	T	C	0.47	NA	NA	NA	0.89	rs2010776	5	CCDC25:RP11-16P20.3	00:00:00	ncRNA_intronic	1.6	EyeGEx	EyeGEx	C	2.07e-21	0.62	1.29e-18	CCDC25
8:27595100:C:T	rs13273652	8	27595100	T	C	0.47	NA	NA	NA	0.89	rs2010776	5	CCDC25:RP11-16P20.3	00:00:00	ncRNA_intronic	1.6	EyeGEx	EyeGEx	C	5.7e-14	0.5	3.49e-11	ESCO2
8:27595365:A:G	rs28460356	8	27595365	A	G	0.47	4.61e-07	0.04	0.008	0.89	rs2010776	5	CCDC25:RP11-16P20.3	00:00:00	ncRNA_intronic	2.41	EyeGEx	EyeGEx	A	2.07e-21	0.62	1.29e-18	CCDC25
8:27595365:A:G	rs28460356	8	27595365	A	G	0.47	4.61e-07	0.04	0.008	0.89	rs2010776	5	CCDC25:RP11-16P20.3	00:00:00	ncRNA_intronic	2.41	EyeGEx	EyeGEx	A	5.7e-14	0.5	3.49e-11	ESCO2
8:27598042:G:GA	8:27598042:G:GA	8	27598042	GA	G	0.47	NA	NA	NA	0.9	rs2010776	5	CCDC25:RP11-16P20.3	00:00:00	ncRNA_intronic	11.65	EyeGEx	EyeGEx	G	2e-21	0.62	1.24e-18	CCDC25
8:27598042:G:GA	8:27598042:G:GA	8	27598042	GA	G	0.47	NA	NA	NA	0.9	rs2010776	5	CCDC25:RP11-16P20.3	00:00:00	ncRNA_intronic	11.65	EyeGEx	EyeGEx	G	5.37e-14	0.5	3.29e-11	ESCO2
8:27598300:C:T	rs7825085	8	27598300	T	C	0.47	4.47e-07	0.04	0.008	0.89	rs2010776	5	CCDC25:RP11-16P20.3	00:00:00	ncRNA_intronic	1.4	EyeGEx	EyeGEx	T	1.98e-21	0.62	1.23e-18	CCDC25
8:27598300:C:T	rs7825085	8	27598300	T	C	0.47	4.47e-07	0.04	0.008	0.89	rs2010776	5	CCDC25:RP11-16P20.3	00:00:00	ncRNA_intronic	1.4	EyeGEx	EyeGEx	T	5.29e-14	0.5	3.24e-11	ESCO2
8:27600802:A:C	rs12334989	8	27600802	A	C	0.47	4.84e-07	0.04	0.008	0.89	rs2010776	5	CCDC25:RP11-16P20.3	00:00:00	ncRNA_intronic	0.66	EyeGEx	EyeGEx	A	1.55e-21	0.62	9.68e-19	CCDC25
8:27600802:A:C	rs12334989	8	27600802	A	C	0.47	4.84e-07	0.04	0.008	0.89	rs2010776	5	CCDC25:RP11-16P20.3	00:00:00	ncRNA_intronic	0.66	EyeGEx	EyeGEx	A	4.62e-14	0.5	2.84e-11	ESCO2
8:27603227:C:T	rs62498015	8	27603227	C	T	0.44	NA	NA	NA	1	rs2010776	5	CCDC25:RP11-16P20.3	00:00:00	ncRNA_intronic	2.84	EyeGEx	EyeGEx	T	4.85e-20	0.61	3.02e-17	CCDC25
8:27603227:C:T	rs62498015	8	27603227	C	T	0.44	NA	NA	NA	1	rs2010776	5	CCDC25:RP11-16P20.3	00:00:00	ncRNA_intronic	2.84	EyeGEx	EyeGEx	T	2.11e-13	0.49	1.29e-10	ESCO2
8:27603266:C:T	rs10103758	8	27603266	T	C	0.47	4.91e-07	0.04	0.008	0.89	rs2010776	5	CCDC25:RP11-16P20.3	00:00:00	ncRNA_intronic	7.26	EyeGEx	EyeGEx	T	1.77e-21	0.62	1.1e-18	CCDC25
8:27603266:C:T	rs10103758	8	27603266	T	C	0.47	4.91e-07	0.04	0.008	0.89	rs2010776	5	CCDC25:RP11-16P20.3	00:00:00	ncRNA_intronic	7.26	EyeGEx	EyeGEx	T	4.45e-14	0.5	2.73e-11	ESCO2
8:27609538:A:G	rs725361	8	27609538	A	G	0.47	6.2e-07	0.04	0.008	0.89	rs2010776	5	CCDC25:RP11-16P20.3	00:00:00	ncRNA_intronic	2.62	EyeGEx	EyeGEx	A	1.54e-21	0.62	9.6e-19	CCDC25
8:27609538:A:G	rs725361	8	27609538	A	G	0.47	6.2e-07	0.04	0.008	0.89	rs2010776	5	CCDC25:RP11-16P20.3	00:00:00	ncRNA_intronic	2.62	EyeGEx	EyeGEx	A	3.96e-14	0.5	2.43e-11	ESCO2
8:27613012:C:T	rs6993868	8	27613012	T	C	0.44	NA	NA	NA	1	rs2010776	5	CCDC25:RP11-16P20.3	00:00:00	ncRNA_intronic	1.69	EyeGEx	EyeGEx	C	3.54e-20	0.61	2.2e-17	CCDC25
8:27613012:C:T	rs6993868	8	27613012	T	C	0.44	NA	NA	NA	1	rs2010776	5	CCDC25:RP11-16P20.3	00:00:00	ncRNA_intronic	1.69	EyeGEx	EyeGEx	C	1.66e-13	0.5	1.02e-10	ESCO2
8:27613316:A:G	rs13267051	8	27613316	G	A	0.43	NA	NA	NA	0.97	rs2010776	5	CCDC25:RP11-16P20.3	00:00:00	ncRNA_intronic	1.41	EyeGEx	EyeGEx	A	7.56e-20	0.61	4.71e-17	CCDC25
8:27613316:A:G	rs13267051	8	27613316	G	A	0.43	NA	NA	NA	0.97	rs2010776	5	CCDC25:RP11-16P20.3	00:00:00	ncRNA_intronic	1.41	EyeGEx	EyeGEx	A	3.13e-13	0.49	1.92e-10	ESCO2
8:27613967:A:G	rs4732745	8	27613967	A	G	0.44	NA	NA	NA	0.99	rs2010776	5	CCDC25	0	intronic	6.02	EyeGEx	EyeGEx	G	1.58e-20	0.61	9.84e-18	CCDC25
8:27613967:A:G	rs4732745	8	27613967	A	G	0.44	NA	NA	NA	0.99	rs2010776	5	CCDC25	0	intronic	6.02	EyeGEx	EyeGEx	G	8.72e-14	0.5	5.35e-11	ESCO2
8:27614595:A:C	rs17477830	8	27614595	A	C	0.44	NA	NA	NA	0.99	rs2010776	5	CCDC25	0	intronic	0.47	EyeGEx	EyeGEx	C	1.58e-20	0.61	9.85e-18	CCDC25
8:27614595:A:C	rs17477830	8	27614595	A	C	0.44	NA	NA	NA	0.99	rs2010776	5	CCDC25	0	intronic	0.47	EyeGEx	EyeGEx	C	8.69e-14	0.5	5.33e-11	ESCO2
8:27616585:A:G	rs56228913	8	27616585	A	G	0.44	NA	NA	NA	0.99	rs2010776	5	CCDC25	0	intronic	1.89	EyeGEx	EyeGEx	G	2.07e-20	0.61	1.29e-17	CCDC25
8:27616585:A:G	rs56228913	8	27616585	A	G	0.44	NA	NA	NA	0.99	rs2010776	5	CCDC25	0	intronic	1.89	EyeGEx	EyeGEx	G	8.02e-14	0.5	4.92e-11	ESCO2
8:27617390:C:G	rs4538825	8	27617390	G	C	0.47	NA	NA	NA	0.88	rs2010776	5	CCDC25	0	intronic	6.16	EyeGEx	EyeGEx	C	4.7e-22	0.63	2.93e-19	CCDC25
8:27617390:C:G	rs4538825	8	27617390	G	C	0.47	NA	NA	NA	0.88	rs2010776	5	CCDC25	0	intronic	6.16	EyeGEx	EyeGEx	C	6.18e-15	0.52	3.79e-12	ESCO2
8:27617978:C:T	rs10110224	8	27617978	C	T	0.47	8.89e-07	-0.04	0.008	0.88	rs2010776	5	CCDC25	0	intronic	1.6	EyeGEx	EyeGEx	T	4.82e-22	0.63	3e-19	CCDC25
8:27617978:C:T	rs10110224	8	27617978	C	T	0.47	8.89e-07	-0.04	0.008	0.88	rs2010776	5	CCDC25	0	intronic	1.6	EyeGEx	EyeGEx	T	6.17e-15	0.52	3.79e-12	ESCO2
8:27618385:C:G	rs11775683	8	27618385	G	C	0.47	NA	NA	NA	0.88	rs2010776	5	CCDC25	0	intronic	1.18	EyeGEx	EyeGEx	C	4.82e-22	0.63	3e-19	CCDC25
8:27618385:C:G	rs11775683	8	27618385	G	C	0.47	NA	NA	NA	0.88	rs2010776	5	CCDC25	0	intronic	1.18	EyeGEx	EyeGEx	C	6.17e-15	0.52	3.79e-12	ESCO2
8:27621127:C:T	rs10105019	8	27621127	T	C	0.47	7.53e-07	-0.04	0.008	0.88	rs2010776	5	CCDC25	0	intronic	0.38	EyeGEx	EyeGEx	C	5.85e-22	0.63	3.65e-19	CCDC25
8:27621127:C:T	rs10105019	8	27621127	T	C	0.47	7.53e-07	-0.04	0.008	0.88	rs2010776	5	CCDC25	0	intronic	0.38	EyeGEx	EyeGEx	C	1.27e-14	0.51	7.81e-12	ESCO2
8:27623209:C:T	rs10102309	8	27623209	C	T	0.47	NA	NA	NA	0.88	rs2010776	5	CCDC25	0	intronic	3.99	EyeGEx	EyeGEx	T	4.84e-22	0.63	3.01e-19	CCDC25
8:27623209:C:T	rs10102309	8	27623209	C	T	0.47	NA	NA	NA	0.88	rs2010776	5	CCDC25	0	intronic	3.99	EyeGEx	EyeGEx	T	6.14e-15	0.52	3.77e-12	ESCO2
8:27624940:A:G	rs10091671	8	27624940	A	G	0.47	7.78e-07	-0.04	0.008	0.88	rs2010776	5	CCDC25	0	intronic	0.14	EyeGEx	EyeGEx	G	4.78e-22	0.63	2.98e-19	CCDC25
8:27624940:A:G	rs10091671	8	27624940	A	G	0.47	7.78e-07	-0.04	0.008	0.88	rs2010776	5	CCDC25	0	intronic	0.14	EyeGEx	EyeGEx	G	3.54e-15	0.53	2.17e-12	ESCO2
8:27625974:A:C	rs10097446	8	27625974	C	A	0.47	NA	NA	NA	0.88	rs2010776	5	CCDC25	0	intronic	1.39	EyeGEx	EyeGEx	A	4.85e-22	0.63	3.02e-19	CCDC25
8:27625974:A:C	rs10097446	8	27625974	C	A	0.47	NA	NA	NA	0.88	rs2010776	5	CCDC25	0	intronic	1.39	EyeGEx	EyeGEx	A	6.13e-15	0.52	3.76e-12	ESCO2
8:27628886:A:G	rs10093956	8	27628886	A	G	0.47	7.95e-07	-0.04	0.008	0.88	rs2010776	5	CCDC25	0	intronic	0.7	EyeGEx	EyeGEx	G	4.86e-22	0.63	3.03e-19	CCDC25
8:27628886:A:G	rs10093956	8	27628886	A	G	0.47	7.95e-07	-0.04	0.008	0.88	rs2010776	5	CCDC25	0	intronic	0.7	EyeGEx	EyeGEx	G	6.11e-15	0.52	3.75e-12	ESCO2
8:27630152:A:G	rs7842666	8	27630152	A	G	0.47	7.74e-07	-0.04	0.008	0.88	rs2010776	5	CCDC25:ESCO2	00:00:00	UTR5	15.6	EyeGEx	EyeGEx	G	4.87e-22	0.63	3.03e-19	CCDC25
8:27630152:A:G	rs7842666	8	27630152	A	G	0.47	7.74e-07	-0.04	0.008	0.88	rs2010776	5	CCDC25:ESCO2	00:00:00	UTR5	15.6	EyeGEx	EyeGEx	G	6.09e-15	0.52	3.73e-12	ESCO2
8:27631630:A:G	rs1841311	8	27631630	A	G	0.47	8.78e-07	-0.04	0.008	0.88	rs2010776	5	ESCO2	0	intronic	7.16	EyeGEx	EyeGEx	G	4.87e-22	0.63	3.03e-19	CCDC25
8:27631630:A:G	rs1841311	8	27631630	A	G	0.47	8.78e-07	-0.04	0.008	0.88	rs2010776	5	ESCO2	0	intronic	7.16	EyeGEx	EyeGEx	G	6.09e-15	0.52	3.73e-12	ESCO2
8:27691229:T:TA	rs34622248	8	27691229	TA	T	0.47	NA	NA	NA	0.88	rs2010776	5	PBK	0	intronic	7.43	EyeGEx	EyeGEx	T	9.08e-21	0.62	5.65e-18	CCDC25
8:27691229:T:TA	rs34622248	8	27691229	TA	T	0.47	NA	NA	NA	0.88	rs2010776	5	PBK	0	intronic	7.43	EyeGEx	EyeGEx	T	1.21e-14	0.52	7.39e-12	ESCO2
11:2892391:A:G	rs4930021	11	2892391	G	A	0.25	5.15e-09	-0.05	0.009	1	rs4930021	6	KCNQ1DN	0	ncRNA_intronic	2.39	NA	NA	NA	NA	NA	NA	NA
13:20688559:A:C	rs7982537	13	20688559	A	C	0.37	NA	NA	NA	0.96	rs8001273	7	LINC01072	11189	intergenic	1.76	NA	NA	NA	NA	NA	NA	NA
13:20688590:A:C	rs7982556	13	20688590	A	C	0.37	NA	NA	NA	0.96	rs8001273	7	LINC01072	11220	intergenic	1.51	NA	NA	NA	NA	NA	NA	NA
13:20688741:A:G	rs7982907	13	20688741	A	G	0.37	NA	NA	NA	0.96	rs8001273	7	LINC01072	11371	intergenic	8.45	NA	NA	NA	NA	NA	NA	NA
13:20688978:C:T	rs7982648	13	20688978	C	T	0.36	NA	NA	NA	0.97	rs8001273	7	LINC01072	11608	intergenic	6.43	NA	NA	NA	NA	NA	NA	NA
13:20689153:A:G	rs12875780	13	20689153	G	A	0.36	NA	NA	NA	0.97	rs8001273	7	LINC01072	11783	intergenic	1.71	NA	NA	NA	NA	NA	NA	NA
13:20690047:A:G	rs6490515	13	20690047	G	A	0.36	NA	NA	NA	0.98	rs8001273	7	LINC01072	12677	intergenic	0.68	NA	NA	NA	NA	NA	NA	NA
13:20691361:A:G	rs6490516	13	20691361	A	G	0.37	NA	NA	NA	0.98	rs8001273	7	LINC01072	13991	intergenic	6.04	NA	NA	NA	NA	NA	NA	NA
13:20691627:G:T	rs7324639	13	20691627	G	T	0.37	NA	NA	NA	0.98	rs8001273	7	LINC01072	14257	intergenic	4.03	NA	NA	NA	NA	NA	NA	NA
13:20691844:A:G	rs7990640	13	20691844	A	G	0.37	NA	NA	NA	0.98	rs8001273	7	LINC01072	14474	intergenic	4.46	NA	NA	NA	NA	NA	NA	NA
13:20691970:A:G	rs7988898	13	20691970	G	A	0.36	NA	NA	NA	0.98	rs8001273	7	LINC01072	14600	intergenic	1.28	NA	NA	NA	NA	NA	NA	NA
13:20692507:G:GCCT	rs762167822	13	20692507	GCCT	G	0.35	NA	NA	NA	0.96	rs8001273	7	LINC01072	15137	intergenic	7.82	NA	NA	NA	NA	NA	NA	NA
13:20692914:C:G	rs1009055	13	20692914	C	G	0.37	NA	NA	NA	0.99	rs8001273	7	LINC01072	15544	intergenic	11.07	NA	NA	NA	NA	NA	NA	NA
13:20693147:C:T	rs8001273	13	20693147	T	C	0.37	1.54e-25	0.08	0.008	1	rs8001273	7	LINC01072	15777	intergenic	7.62	NA	NA	NA	NA	NA	NA	NA
13:20695083:A:C	rs7992032	13	20695083	C	A	0.18	6.5e-11	0.07	0.01	1	rs7324150	7	GJA3	17310	intergenic	5.97	NA	NA	NA	NA	NA	NA	NA
13:20698264:A:C	rs7325422	13	20698264	C	A	0.18	NA	NA	NA	0.99	rs7324150	7	GJA3	14129	intergenic	0.51	NA	NA	NA	NA	NA	NA	NA
13:20698380:A:G	rs9509043	13	20698380	G	A	0.18	NA	NA	NA	0.99	rs7324150	7	GJA3	14013	intergenic	1.32	NA	NA	NA	NA	NA	NA	NA
13:20698681:A:G	rs7324150	13	20698681	A	G	0.18	3.46e-10	0.06	0.01	1	rs7324150	7	GJA3	13712	intergenic	3.12	NA	NA	NA	NA	NA	NA	NA
13:20698952:C:T	rs7331840	13	20698952	C	T	0.18	NA	NA	NA	0.98	rs7324150	7	GJA3	13441	intergenic	5.58	NA	NA	NA	NA	NA	NA	NA
13:20698991:A:G	rs7326914	13	20698991	G	A	0.18	NA	NA	NA	0.98	rs7324150	7	GJA3	13402	intergenic	7.99	NA	NA	NA	NA	NA	NA	NA
13:20699089:C:G	rs7329497	13	20699089	C	G	0.18	NA	NA	NA	0.99	rs7324150	7	GJA3	13304	intergenic	1.43	NA	NA	NA	NA	NA	NA	NA
16:4914234:C:T	rs111342375	16	4914234	T	C	0.15	NA	NA	NA	0.81	rs8051560	8	UBN1	0	intronic	4.78	EyeGEx	EyeGEx	C	8.05e-09	-0.59	7.06e-06	ROGDI
16:4914234:C:T	rs111342375	16	4914234	T	C	0.15	NA	NA	NA	0.81	rs8051560	8	UBN1	0	intronic	4.78	EyeGEx	EyeGEx	C	9.09e-10	0.63	8.11e-07	SEPT12
16:4924160:A:G	rs12445265	16	4924160	G	A	0.15	7.17e-09	-0.06	0.011	0.82	rs8051560	8	UBN1	0	intronic	0.19	EyeGEx	EyeGEx	G	4.25e-08	-0.57	3.73e-05	ROGDI
16:4924160:A:G	rs12445265	16	4924160	G	A	0.15	7.17e-09	-0.06	0.011	0.82	rs8051560	8	UBN1	0	intronic	0.19	EyeGEx	EyeGEx	G	4.2e-05	-0.43	0.039	UBN1
16:4924160:A:G	rs12445265	16	4924160	G	A	0.15	7.17e-09	-0.06	0.011	0.82	rs8051560	8	UBN1	0	intronic	0.19	EyeGEx	EyeGEx	G	1.44e-08	0.59	1.28e-05	SEPT12
16:4925983:A:G	rs12443726	16	4925983	G	A	0.15	NA	NA	NA	0.82	rs8051560	8	UBN1	0	intronic	0.71	EyeGEx	EyeGEx	A	4.42e-08	-0.57	3.88e-05	ROGDI
16:4925983:A:G	rs12443726	16	4925983	G	A	0.15	NA	NA	NA	0.82	rs8051560	8	UBN1	0	intronic	0.71	EyeGEx	EyeGEx	A	3.77e-05	-0.43	0.035	UBN1
16:4925983:A:G	rs12443726	16	4925983	G	A	0.15	NA	NA	NA	0.82	rs8051560	8	UBN1	0	intronic	0.71	EyeGEx	EyeGEx	A	1.41e-08	0.59	1.26e-05	SEPT12
16:4927285:C:T	rs12444761	16	4927285	T	C	0.15	2.54e-09	-0.07	0.011	0.82	rs8051560	8	UBN1	0	intronic	0.81	EyeGEx	EyeGEx	T	4.63e-08	-0.57	4.06e-05	ROGDI
16:4927285:C:T	rs12444761	16	4927285	T	C	0.15	2.54e-09	-0.07	0.011	0.82	rs8051560	8	UBN1	0	intronic	0.81	EyeGEx	EyeGEx	T	3.63e-05	-0.43	0.034	UBN1
16:4927285:C:T	rs12444761	16	4927285	T	C	0.15	2.54e-09	-0.07	0.011	0.82	rs8051560	8	UBN1	0	intronic	0.81	EyeGEx	EyeGEx	T	1.35e-08	0.59	1.2e-05	SEPT12
16:4943033:G:T	rs75804753	16	4943033	T	G	0.15	1.07e-09	-0.07	0.011	0.83	rs8051560	8	PPL	0	intronic	2.6	EyeGEx	EyeGEx	T	8.11e-08	-0.56	7.12e-05	ROGDI
16:4943033:G:T	rs75804753	16	4943033	T	G	0.15	1.07e-09	-0.07	0.011	0.83	rs8051560	8	PPL	0	intronic	2.6	EyeGEx	EyeGEx	T	5e-05	-0.42	0.046	UBN1
16:4943033:G:T	rs75804753	16	4943033	T	G	0.15	1.07e-09	-0.07	0.011	0.83	rs8051560	8	PPL	0	intronic	2.6	EyeGEx	EyeGEx	T	9.63e-09	0.59	8.59e-06	SEPT12
16:4949440:A:G	rs76087945	16	4949440	G	A	0.15	NA	NA	NA	0.83	rs8051560	8	PPL	0	intronic	1.09	EyeGEx	EyeGEx	A	6.86e-09	-0.59	6.02e-06	ROGDI
16:4949440:A:G	rs76087945	16	4949440	G	A	0.15	NA	NA	NA	0.83	rs8051560	8	PPL	0	intronic	1.09	EyeGEx	EyeGEx	A	3.27e-08	0.57	2.92e-05	SEPT12
16:4953055:G:T	rs74003567	16	4953055	G	T	0.15	NA	NA	NA	0.82	rs8051560	8	PPL	0	intronic	0.34	EyeGEx	EyeGEx	T	2.79e-08	-0.6	2.45e-05	ROGDI
16:4953055:G:T	rs74003567	16	4953055	G	T	0.15	NA	NA	NA	0.82	rs8051560	8	PPL	0	intronic	0.34	EyeGEx	EyeGEx	T	1.52e-07	0.57	0.000135	SEPT12
16:4960254:A:C	rs8051560	16	4960254	A	C	0.14	2.44e-11	-0.07	0.011	1	rs8051560	8	PPL	0	intronic	3.62	EyeGEx	EyeGEx	A	2.4e-06	-0.53	0.002	ROGDI
16:4960254:A:C	rs8051560	16	4960254	A	C	0.14	2.44e-11	-0.07	0.011	1	rs8051560	8	PPL	0	intronic	3.62	EyeGEx	EyeGEx	A	7.17e-06	-0.51	0.007	UBN1
16:4960254:A:C	rs8051560	16	4960254	A	C	0.14	2.44e-11	-0.07	0.011	1	rs8051560	8	PPL	0	intronic	3.62	EyeGEx	EyeGEx	A	1.04e-06	0.55	0.000924	SEPT12
CHR: Chromosome
POS: Base paire position
A1: Effective allele
Beta coefficients correspond to the log odds increased risk of the outcome trait per copy of the A1 allele.
IndSigSNP: Indipendent Significant SNP
CADD score: The score of deleteriousness of SNPs predicted by functional annotations.
eQTL_p: P value of the eQTL
FDR (False Discovery Rate): An FDR value of < 0.05 indicates statistical significance.

## Sheet: ST7
Supplementary Table 7: Chromatin interactions of the lead genomic region.
GenomicLocus	region1	region2	FDR	type	DataBase	tissue/cell	inter/intra	SNPs
1	1:205000001-205040000	1:204760001-204800000	2.94e-09	HiC	GSE87112	Hippocampus	intra	rs4951159;rs4951163
1	1:205000001-205040000	1:204760001-204800000	3.47e-15	HiC	GSE87112	Mesenchymal_Stem_Cell	intra	rs4951159;rs4951163
1	1:205000001-205040000	1:204760001-204800000	3.69e-56	HiC	GSE87112	Mesendoderm	intra	rs4951159;rs4951163
1	1:205000001-205040000	1:204760001-204800000	5.24e-07	HiC	GSE87112	Trophoblast-like_Cell	intra	rs4951159;rs4951163
1	1:205000001-205040000	1:204760001-204800000	4.04e-20	HiC	GSE87112	hESC	intra	rs4951159;rs4951163
1	1:205000001-205040000	1:204800001-204840000	1.6e-09	HiC	GSE87112	Mesendoderm	intra	rs4951159;rs4951163
1	1:205000001-205040000	1:204960001-205000000	1.19e-15	HiC	GSE87112	Spleen	intra	rs4951159;rs4951163
1	1:205000001-205040000	1:204960001-205000000	1.5e-11	HiC	GSE87112	Mesendoderm	intra	rs4951159;rs4951163
1	1:205000001-205040000	1:204960001-205000000	8.12e-10	HiC	GSE87112	hESC	intra	rs4951159;rs4951163
1	1:205000001-205040000	1:205040001-205080000	3.85e-11	HiC	GSE87112	Spleen	intra	rs4951159;rs4951163
1	1:205000001-205040000	1:205040001-205080000	8.65e-32	HiC	GSE87112	Mesenchymal_Stem_Cell	intra	rs4951159;rs4951163
1	1:205000001-205040000	1:205040001-205080000	2.35e-41	HiC	GSE87112	Mesendoderm	intra	rs4951159;rs4951163
1	1:205000001-205040000	1:205040001-205080000	2.39e-09	HiC	GSE87112	Trophoblast-like_Cell	intra	rs4951159;rs4951163
1	1:205000001-205040000	1:205040001-205080000	6.57e-28	HiC	GSE87112	hESC	intra	rs4951159;rs4951163
1	1:205020000-205030000	1:204960000-204970000	3.74e-25	HiC	Giusti-Rodriguez_et_al_2019	Fetal_Cortex	intra	rs4951163
1	1:205020000-205030000	1:205090000-205100000	1.27e-11	HiC	Giusti-Rodriguez_et_al_2019	Fetal_Cortex	intra	rs4951163
1	1:205040000-205050000	1:204460000-204470000	1.36e-11	HiC	Giusti-Rodriguez_et_al_2019	Adult_Cortex	intra	rs4951166;rs3753855;rs3820338;rs10664521;rs10900443;rs10900444;rs7518906;rs7523477
1	1:205040000-205050000	1:204480000-204490000	3.05e-31	HiC	Giusti-Rodriguez_et_al_2019	Adult_Cortex	intra	rs4951166;rs3753855;rs3820338;rs10664521;rs10900443;rs10900444;rs7518906;rs7523477
1	1:205040000-205050000	1:204790000-204800000	5.21e-37	HiC	Giusti-Rodriguez_et_al_2019	Adult_Cortex	intra	rs4951166;rs3753855;rs3820338;rs10664521;rs10900443;rs10900444;rs7518906;rs7523477
1	1:205040000-205050000	1:204960000-204970000	1.91e-19	HiC	Giusti-Rodriguez_et_al_2019	Adult_Cortex	intra	rs4951166;rs3753855;rs3820338;rs10664521;rs10900443;rs10900444;rs7518906;rs7523477
1	1:205040000-205050000	1:204970000-204980000	8.78e-37	HiC	Giusti-Rodriguez_et_al_2019	Adult_Cortex	intra	rs4951166;rs3753855;rs3820338;rs10664521;rs10900443;rs10900444;rs7518906;rs7523477
1	1:205040000-205050000	1:205090000-205100000	2.47e-38	HiC	Giusti-Rodriguez_et_al_2019	Adult_Cortex	intra	rs4951166;rs3753855;rs3820338;rs10664521;rs10900443;rs10900444;rs7518906;rs7523477
1	1:205040000-205050000	1:205190000-205200000	4.48e-15	HiC	Giusti-Rodriguez_et_al_2019	Adult_Cortex	intra	rs4951166;rs3753855;rs3820338;rs10664521;rs10900443;rs10900444;rs7518906;rs7523477
1	1:205040000-205050000	1:205210000-205220000	1.21e-29	HiC	Giusti-Rodriguez_et_al_2019	Adult_Cortex	intra	rs4951166;rs3753855;rs3820338;rs10664521;rs10900443;rs10900444;rs7518906;rs7523477
1	1:205040000-205050000	1:205550000-205560000	3.32e-13	HiC	Giusti-Rodriguez_et_al_2019	Adult_Cortex	intra	rs4951166;rs3753855;rs3820338;rs10664521;rs10900443;rs10900444;rs7518906;rs7523477
1	1:205040001-205080000	1:202240001-202280000	1.57e-07	HiC	GSE87112	Mesenchymal_Stem_Cell	intra	rs4951166;rs3753855;rs3820338;rs10664521;rs10900443;rs10900444;rs7518906;rs7523477;rs9651227;rs4950979;rs4951168;rs61060413;rs372105635;rs2197909;rs7537322;rs12409915;rs74848951;rs7536902;rs10736840;rs1817001;1:205064498:G:GT;rs6683762;rs4950981;rs4950982
1	1:205040001-205080000	1:202520001-202560000	1.46e-07	HiC	GSE87112	Mesenchymal_Stem_Cell	intra	rs4951166;rs3753855;rs3820338;rs10664521;rs10900443;rs10900444;rs7518906;rs7523477;rs9651227;rs4950979;rs4951168;rs61060413;rs372105635;rs2197909;rs7537322;rs12409915;rs74848951;rs7536902;rs10736840;rs1817001;1:205064498:G:GT;rs6683762;rs4950981;rs4950982
1	1:205040001-205080000	1:202640001-202680000	2.73e-11	HiC	GSE87112	Mesenchymal_Stem_Cell	intra	rs4951166;rs3753855;rs3820338;rs10664521;rs10900443;rs10900444;rs7518906;rs7523477;rs9651227;rs4950979;rs4951168;rs61060413;rs372105635;rs2197909;rs7537322;rs12409915;rs74848951;rs7536902;rs10736840;rs1817001;1:205064498:G:GT;rs6683762;rs4950981;rs4950982
1	1:205040001-205080000	1:202680001-202720000	8.44e-07	HiC	GSE87112	hESC	intra	rs4951166;rs3753855;rs3820338;rs10664521;rs10900443;rs10900444;rs7518906;rs7523477;rs9651227;rs4950979;rs4951168;rs61060413;rs372105635;rs2197909;rs7537322;rs12409915;rs74848951;rs7536902;rs10736840;rs1817001;1:205064498:G:GT;rs6683762;rs4950981;rs4950982
1	1:205040001-205080000	1:202760001-202800000	6.03e-07	HiC	GSE87112	Left_Ventricle	intra	rs4951166;rs3753855;rs3820338;rs10664521;rs10900443;rs10900444;rs7518906;rs7523477;rs9651227;rs4950979;rs4951168;rs61060413;rs372105635;rs2197909;rs7537322;rs12409915;rs74848951;rs7536902;rs10736840;rs1817001;1:205064498:G:GT;rs6683762;rs4950981;rs4950982
1	1:205040001-205080000	1:202920001-202960000	7.75e-10	HiC	GSE87112	Mesenchymal_Stem_Cell	intra	rs4951166;rs3753855;rs3820338;rs10664521;rs10900443;rs10900444;rs7518906;rs7523477;rs9651227;rs4950979;rs4951168;rs61060413;rs372105635;rs2197909;rs7537322;rs12409915;rs74848951;rs7536902;rs10736840;rs1817001;1:205064498:G:GT;rs6683762;rs4950981;rs4950982
1	1:205040001-205080000	1:203000001-203040000	2.2e-11	HiC	GSE87112	Mesenchymal_Stem_Cell	intra	rs4951166;rs3753855;rs3820338;rs10664521;rs10900443;rs10900444;rs7518906;rs7523477;rs9651227;rs4950979;rs4951168;rs61060413;rs372105635;rs2197909;rs7537322;rs12409915;rs74848951;rs7536902;rs10736840;rs1817001;1:205064498:G:GT;rs6683762;rs4950981;rs4950982
1	1:205040001-205080000	1:203200001-203240000	3.04e-08	HiC	GSE87112	Mesenchymal_Stem_Cell	intra	rs4951166;rs3753855;rs3820338;rs10664521;rs10900443;rs10900444;rs7518906;rs7523477;rs9651227;rs4950979;rs4951168;rs61060413;rs372105635;rs2197909;rs7537322;rs12409915;rs74848951;rs7536902;rs10736840;rs1817001;1:205064498:G:GT;rs6683762;rs4950981;rs4950982
1	1:205040001-205080000	1:203680001-203720000	8.51e-11	HiC	GSE87112	Left_Ventricle	intra	rs4951166;rs3753855;rs3820338;rs10664521;rs10900443;rs10900444;rs7518906;rs7523477;rs9651227;rs4950979;rs4951168;rs61060413;rs372105635;rs2197909;rs7537322;rs12409915;rs74848951;rs7536902;rs10736840;rs1817001;1:205064498:G:GT;rs6683762;rs4950981;rs4950982
1	1:205040001-205080000	1:203680001-203720000	6.78e-12	HiC	GSE87112	Mesenchymal_Stem_Cell	intra	rs4951166;rs3753855;rs3820338;rs10664521;rs10900443;rs10900444;rs7518906;rs7523477;rs9651227;rs4950979;rs4951168;rs61060413;rs372105635;rs2197909;rs7537322;rs12409915;rs74848951;rs7536902;rs10736840;rs1817001;1:205064498:G:GT;rs6683762;rs4950981;rs4950982
1	1:205040001-205080000	1:203680001-203720000	4.26e-09	HiC	GSE87112	Mesendoderm	intra	rs4951166;rs3753855;rs3820338;rs10664521;rs10900443;rs10900444;rs7518906;rs7523477;rs9651227;rs4950979;rs4951168;rs61060413;rs372105635;rs2197909;rs7537322;rs12409915;rs74848951;rs7536902;rs10736840;rs1817001;1:205064498:G:GT;rs6683762;rs4950981;rs4950982
1	1:205040001-205080000	1:203680001-203720000	3.63e-07	HiC	GSE87112	Trophoblast-like_Cell	intra	rs4951166;rs3753855;rs3820338;rs10664521;rs10900443;rs10900444;rs7518906;rs7523477;rs9651227;rs4950979;rs4951168;rs61060413;rs372105635;rs2197909;rs7537322;rs12409915;rs74848951;rs7536902;rs10736840;rs1817001;1:205064498:G:GT;rs6683762;rs4950981;rs4950982
1	1:205040001-205080000	1:203680001-203720000	2.88e-07	HiC	GSE87112	hESC	intra	rs4951166;rs3753855;rs3820338;rs10664521;rs10900443;rs10900444;rs7518906;rs7523477;rs9651227;rs4950979;rs4951168;rs61060413;rs372105635;rs2197909;rs7537322;rs12409915;rs74848951;rs7536902;rs10736840;rs1817001;1:205064498:G:GT;rs6683762;rs4950981;rs4950982
1	1:205040001-205080000	1:203840001-203880000	1.14e-07	HiC	GSE87112	Mesenchymal_Stem_Cell	intra	rs4951166;rs3753855;rs3820338;rs10664521;rs10900443;rs10900444;rs7518906;rs7523477;rs9651227;rs4950979;rs4951168;rs61060413;rs372105635;rs2197909;rs7537322;rs12409915;rs74848951;rs7536902;rs10736840;rs1817001;1:205064498:G:GT;rs6683762;rs4950981;rs4950982
1	1:205040001-205080000	1:204120001-204160000	5.12e-07	HiC	GSE87112	Mesenchymal_Stem_Cell	intra	rs4951166;rs3753855;rs3820338;rs10664521;rs10900443;rs10900444;rs7518906;rs7523477;rs9651227;rs4950979;rs4951168;rs61060413;rs372105635;rs2197909;rs7537322;rs12409915;rs74848951;rs7536902;rs10736840;rs1817001;1:205064498:G:GT;rs6683762;rs4950981;rs4950982
1	1:205040001-205080000	1:204360001-204400000	9.7e-09	HiC	GSE87112	Left_Ventricle	intra	rs4951166;rs3753855;rs3820338;rs10664521;rs10900443;rs10900444;rs7518906;rs7523477;rs9651227;rs4950979;rs4951168;rs61060413;rs372105635;rs2197909;rs7537322;rs12409915;rs74848951;rs7536902;rs10736840;rs1817001;1:205064498:G:GT;rs6683762;rs4950981;rs4950982
1	1:205040001-205080000	1:204360001-204400000	6.54e-07	HiC	GSE87112	hESC	intra	rs4951166;rs3753855;rs3820338;rs10664521;rs10900443;rs10900444;rs7518906;rs7523477;rs9651227;rs4950979;rs4951168;rs61060413;rs372105635;rs2197909;rs7537322;rs12409915;rs74848951;rs7536902;rs10736840;rs1817001;1:205064498:G:GT;rs6683762;rs4950981;rs4950982
1	1:205040001-205080000	1:204400001-204440000	1.32e-28	HiC	GSE87112	Mesenchymal_Stem_Cell	intra	rs4951166;rs3753855;rs3820338;rs10664521;rs10900443;rs10900444;rs7518906;rs7523477;rs9651227;rs4950979;rs4951168;rs61060413;rs372105635;rs2197909;rs7537322;rs12409915;rs74848951;rs7536902;rs10736840;rs1817001;1:205064498:G:GT;rs6683762;rs4950981;rs4950982
1	1:205040001-205080000	1:204400001-204440000	3.57e-26	HiC	GSE87112	Mesendoderm	intra	rs4951166;rs3753855;rs3820338;rs10664521;rs10900443;rs10900444;rs7518906;rs7523477;rs9651227;rs4950979;rs4951168;rs61060413;rs372105635;rs2197909;rs7537322;rs12409915;rs74848951;rs7536902;rs10736840;rs1817001;1:205064498:G:GT;rs6683762;rs4950981;rs4950982
1	1:205040001-205080000	1:204400001-204440000	6.97e-09	HiC	GSE87112	hESC	intra	rs4951166;rs3753855;rs3820338;rs10664521;rs10900443;rs10900444;rs7518906;rs7523477;rs9651227;rs4950979;rs4951168;rs61060413;rs372105635;rs2197909;rs7537322;rs12409915;rs74848951;rs7536902;rs10736840;rs1817001;1:205064498:G:GT;rs6683762;rs4950981;rs4950982
1	1:205040001-205080000	1:204440001-204480000	1.09e-15	HiC	GSE87112	Mesenchymal_Stem_Cell	intra	rs4951166;rs3753855;rs3820338;rs10664521;rs10900443;rs10900444;rs7518906;rs7523477;rs9651227;rs4950979;rs4951168;rs61060413;rs372105635;rs2197909;rs7537322;rs12409915;rs74848951;rs7536902;rs10736840;rs1817001;1:205064498:G:GT;rs6683762;rs4950981;rs4950982
1	1:205040001-205080000	1:204440001-204480000	1.2e-21	HiC	GSE87112	Mesendoderm	intra	rs4951166;rs3753855;rs3820338;rs10664521;rs10900443;rs10900444;rs7518906;rs7523477;rs9651227;rs4950979;rs4951168;rs61060413;rs372105635;rs2197909;rs7537322;rs12409915;rs74848951;rs7536902;rs10736840;rs1817001;1:205064498:G:GT;rs6683762;rs4950981;rs4950982
1	1:205040001-205080000	1:204440001-204480000	2.99e-07	HiC	GSE87112	Trophoblast-like_Cell	intra	rs4951166;rs3753855;rs3820338;rs10664521;rs10900443;rs10900444;rs7518906;rs7523477;rs9651227;rs4950979;rs4951168;rs61060413;rs372105635;rs2197909;rs7537322;rs12409915;rs74848951;rs7536902;rs10736840;rs1817001;1:205064498:G:GT;rs6683762;rs4950981;rs4950982
1	1:205040001-205080000	1:204480001-204520000	3.58e-15	HiC	GSE87112	Left_Ventricle	intra	rs4951166;rs3753855;rs3820338;rs10664521;rs10900443;rs10900444;rs7518906;rs7523477;rs9651227;rs4950979;rs4951168;rs61060413;rs372105635;rs2197909;rs7537322;rs12409915;rs74848951;rs7536902;rs10736840;rs1817001;1:205064498:G:GT;rs6683762;rs4950981;rs4950982
1	1:205040001-205080000	1:204480001-204520000	5.69e-08	HiC	GSE87112	Right_Ventricle	intra	rs4951166;rs3753855;rs3820338;rs10664521;rs10900443;rs10900444;rs7518906;rs7523477;rs9651227;rs4950979;rs4951168;rs61060413;rs372105635;rs2197909;rs7537322;rs12409915;rs74848951;rs7536902;rs10736840;rs1817001;1:205064498:G:GT;rs6683762;rs4950981;rs4950982
1	1:205040001-205080000	1:204480001-204520000	3.06e-64	HiC	GSE87112	Mesenchymal_Stem_Cell	intra	rs4951166;rs3753855;rs3820338;rs10664521;rs10900443;rs10900444;rs7518906;rs7523477;rs9651227;rs4950979;rs4951168;rs61060413;rs372105635;rs2197909;rs7537322;rs12409915;rs74848951;rs7536902;rs10736840;rs1817001;1:205064498:G:GT;rs6683762;rs4950981;rs4950982
1	1:205040001-205080000	1:204480001-204520000	2.96e-49	HiC	GSE87112	Mesendoderm	intra	rs4951166;rs3753855;rs3820338;rs10664521;rs10900443;rs10900444;rs7518906;rs7523477;rs9651227;rs4950979;rs4951168;rs61060413;rs372105635;rs2197909;rs7537322;rs12409915;rs74848951;rs7536902;rs10736840;rs1817001;1:205064498:G:GT;rs6683762;rs4950981;rs4950982
1	1:205040001-205080000	1:204480001-204520000	1.54e-09	HiC	GSE87112	Trophoblast-like_Cell	intra	rs4951166;rs3753855;rs3820338;rs10664521;rs10900443;rs10900444;rs7518906;rs7523477;rs9651227;rs4950979;rs4951168;rs61060413;rs372105635;rs2197909;rs7537322;rs12409915;rs74848951;rs7536902;rs10736840;rs1817001;1:205064498:G:GT;rs6683762;rs4950981;rs4950982
1	1:205040001-205080000	1:204480001-204520000	6.54e-54	HiC	GSE87112	hESC	intra	rs4951166;rs3753855;rs3820338;rs10664521;rs10900443;rs10900444;rs7518906;rs7523477;rs9651227;rs4950979;rs4951168;rs61060413;rs372105635;rs2197909;rs7537322;rs12409915;rs74848951;rs7536902;rs10736840;rs1817001;1:205064498:G:GT;rs6683762;rs4950981;rs4950982
1	1:205040001-205080000	1:204520001-204560000	1.28e-16	HiC	GSE87112	Mesenchymal_Stem_Cell	intra	rs4951166;rs3753855;rs3820338;rs10664521;rs10900443;rs10900444;rs7518906;rs7523477;rs9651227;rs4950979;rs4951168;rs61060413;rs372105635;rs2197909;rs7537322;rs12409915;rs74848951;rs7536902;rs10736840;rs1817001;1:205064498:G:GT;rs6683762;rs4950981;rs4950982
1	1:205040001-205080000	1:204520001-204560000	2.79e-12	HiC	GSE87112	Mesendoderm	intra	rs4951166;rs3753855;rs3820338;rs10664521;rs10900443;rs10900444;rs7518906;rs7523477;rs9651227;rs4950979;rs4951168;rs61060413;rs372105635;rs2197909;rs7537322;rs12409915;rs74848951;rs7536902;rs10736840;rs1817001;1:205064498:G:GT;rs6683762;rs4950981;rs4950982
1	1:205040001-205080000	1:204520001-204560000	1.55e-10	HiC	GSE87112	hESC	intra	rs4951166;rs3753855;rs3820338;rs10664521;rs10900443;rs10900444;rs7518906;rs7523477;rs9651227;rs4950979;rs4951168;rs61060413;rs372105635;rs2197909;rs7537322;rs12409915;rs74848951;rs7536902;rs10736840;rs1817001;1:205064498:G:GT;rs6683762;rs4950981;rs4950982
1	1:205040001-205080000	1:204600001-204640000	2.32e-12	HiC	GSE87112	Mesenchymal_Stem_Cell	intra	rs4951166;rs3753855;rs3820338;rs10664521;rs10900443;rs10900444;rs7518906;rs7523477;rs9651227;rs4950979;rs4951168;rs61060413;rs372105635;rs2197909;rs7537322;rs12409915;rs74848951;rs7536902;rs10736840;rs1817001;1:205064498:G:GT;rs6683762;rs4950981;rs4950982
1	1:205040001-205080000	1:204600001-204640000	8.42e-19	HiC	GSE87112	Mesendoderm	intra	rs4951166;rs3753855;rs3820338;rs10664521;rs10900443;rs10900444;rs7518906;rs7523477;rs9651227;rs4950979;rs4951168;rs61060413;rs372105635;rs2197909;rs7537322;rs12409915;rs74848951;rs7536902;rs10736840;rs1817001;1:205064498:G:GT;rs6683762;rs4950981;rs4950982
1	1:205040001-205080000	1:204640001-204680000	2.25e-60	HiC	GSE87112	Mesenchymal_Stem_Cell	intra	rs4951166;rs3753855;rs3820338;rs10664521;rs10900443;rs10900444;rs7518906;rs7523477;rs9651227;rs4950979;rs4951168;rs61060413;rs372105635;rs2197909;rs7537322;rs12409915;rs74848951;rs7536902;rs10736840;rs1817001;1:205064498:G:GT;rs6683762;rs4950981;rs4950982
1	1:205040001-205080000	1:204640001-204680000	4.46e-38	HiC	GSE87112	Mesendoderm	intra	rs4951166;rs3753855;rs3820338;rs10664521;rs10900443;rs10900444;rs7518906;rs7523477;rs9651227;rs4950979;rs4951168;rs61060413;rs372105635;rs2197909;rs7537322;rs12409915;rs74848951;rs7536902;rs10736840;rs1817001;1:205064498:G:GT;rs6683762;rs4950981;rs4950982
1	1:205040001-205080000	1:204640001-204680000	1.32e-10	HiC	GSE87112	Trophoblast-like_Cell	intra	rs4951166;rs3753855;rs3820338;rs10664521;rs10900443;rs10900444;rs7518906;rs7523477;rs9651227;rs4950979;rs4951168;rs61060413;rs372105635;rs2197909;rs7537322;rs12409915;rs74848951;rs7536902;rs10736840;rs1817001;1:205064498:G:GT;rs6683762;rs4950981;rs4950982
1	1:205040001-205080000	1:204640001-204680000	2.73e-21	HiC	GSE87112	hESC	intra	rs4951166;rs3753855;rs3820338;rs10664521;rs10900443;rs10900444;rs7518906;rs7523477;rs9651227;rs4950979;rs4951168;rs61060413;rs372105635;rs2197909;rs7537322;rs12409915;rs74848951;rs7536902;rs10736840;rs1817001;1:205064498:G:GT;rs6683762;rs4950981;rs4950982
1	1:205040001-205080000	1:204680001-204720000	1.38e-56	HiC	GSE87112	Mesenchymal_Stem_Cell	intra	rs4951166;rs3753855;rs3820338;rs10664521;rs10900443;rs10900444;rs7518906;rs7523477;rs9651227;rs4950979;rs4951168;rs61060413;rs372105635;rs2197909;rs7537322;rs12409915;rs74848951;rs7536902;rs10736840;rs1817001;1:205064498:G:GT;rs6683762;rs4950981;rs4950982
1	1:205040001-205080000	1:204680001-204720000	7.32e-39	HiC	GSE87112	Mesendoderm	intra	rs4951166;rs3753855;rs3820338;rs10664521;rs10900443;rs10900444;rs7518906;rs7523477;rs9651227;rs4950979;rs4951168;rs61060413;rs372105635;rs2197909;rs7537322;rs12409915;rs74848951;rs7536902;rs10736840;rs1817001;1:205064498:G:GT;rs6683762;rs4950981;rs4950982
1	1:205040001-205080000	1:204680001-204720000	6.96e-12	HiC	GSE87112	Trophoblast-like_Cell	intra	rs4951166;rs3753855;rs3820338;rs10664521;rs10900443;rs10900444;rs7518906;rs7523477;rs9651227;rs4950979;rs4951168;rs61060413;rs372105635;rs2197909;rs7537322;rs12409915;rs74848951;rs7536902;rs10736840;rs1817001;1:205064498:G:GT;rs6683762;rs4950981;rs4950982
1	1:205040001-205080000	1:204680001-204720000	1.27e-18	HiC	GSE87112	hESC	intra	rs4951166;rs3753855;rs3820338;rs10664521;rs10900443;rs10900444;rs7518906;rs7523477;rs9651227;rs4950979;rs4951168;rs61060413;rs372105635;rs2197909;rs7537322;rs12409915;rs74848951;rs7536902;rs10736840;rs1817001;1:205064498:G:GT;rs6683762;rs4950981;rs4950982
1	1:205040001-205080000	1:204720001-204760000	4.22e-11	HiC	GSE87112	Left_Ventricle	intra	rs4951166;rs3753855;rs3820338;rs10664521;rs10900443;rs10900444;rs7518906;rs7523477;rs9651227;rs4950979;rs4951168;rs61060413;rs372105635;rs2197909;rs7537322;rs12409915;rs74848951;rs7536902;rs10736840;rs1817001;1:205064498:G:GT;rs6683762;rs4950981;rs4950982
1	1:205040001-205080000	1:204720001-204760000	1.57e-32	HiC	GSE87112	Mesenchymal_Stem_Cell	intra	rs4951166;rs3753855;rs3820338;rs10664521;rs10900443;rs10900444;rs7518906;rs7523477;rs9651227;rs4950979;rs4951168;rs61060413;rs372105635;rs2197909;rs7537322;rs12409915;rs74848951;rs7536902;rs10736840;rs1817001;1:205064498:G:GT;rs6683762;rs4950981;rs4950982
1	1:205040001-205080000	1:204720001-204760000	8.18e-29	HiC	GSE87112	Mesendoderm	intra	rs4951166;rs3753855;rs3820338;rs10664521;rs10900443;rs10900444;rs7518906;rs7523477;rs9651227;rs4950979;rs4951168;rs61060413;rs372105635;rs2197909;rs7537322;rs12409915;rs74848951;rs7536902;rs10736840;rs1817001;1:205064498:G:GT;rs6683762;rs4950981;rs4950982
1	1:205040001-205080000	1:204720001-204760000	7.26e-09	HiC	GSE87112	Trophoblast-like_Cell	intra	rs4951166;rs3753855;rs3820338;rs10664521;rs10900443;rs10900444;rs7518906;rs7523477;rs9651227;rs4950979;rs4951168;rs61060413;rs372105635;rs2197909;rs7537322;rs12409915;rs74848951;rs7536902;rs10736840;rs1817001;1:205064498:G:GT;rs6683762;rs4950981;rs4950982
1	1:205040001-205080000	1:204720001-204760000	3.64e-11	HiC	GSE87112	hESC	intra	rs4951166;rs3753855;rs3820338;rs10664521;rs10900443;rs10900444;rs7518906;rs7523477;rs9651227;rs4950979;rs4951168;rs61060413;rs372105635;rs2197909;rs7537322;rs12409915;rs74848951;rs7536902;rs10736840;rs1817001;1:205064498:G:GT;rs6683762;rs4950981;rs4950982
1	1:205040001-205080000	1:204760001-204800000	4.54e-07	HiC	GSE87112	Aorta	intra	rs4951166;rs3753855;rs3820338;rs10664521;rs10900443;rs10900444;rs7518906;rs7523477;rs9651227;rs4950979;rs4951168;rs61060413;rs372105635;rs2197909;rs7537322;rs12409915;rs74848951;rs7536902;rs10736840;rs1817001;1:205064498:G:GT;rs6683762;rs4950981;rs4950982
1	1:205040001-205080000	1:204760001-204800000	6.36e-11	HiC	GSE87112	Dorsolateral_Prefrontal_Cortex	intra	rs4951166;rs3753855;rs3820338;rs10664521;rs10900443;rs10900444;rs7518906;rs7523477;rs9651227;rs4950979;rs4951168;rs61060413;rs372105635;rs2197909;rs7537322;rs12409915;rs74848951;rs7536902;rs10736840;rs1817001;1:205064498:G:GT;rs6683762;rs4950981;rs4950982
1	1:205040001-205080000	1:204760001-204800000	9.63e-11	HiC	GSE87112	Hippocampus	intra	rs4951166;rs3753855;rs3820338;rs10664521;rs10900443;rs10900444;rs7518906;rs7523477;rs9651227;rs4950979;rs4951168;rs61060413;rs372105635;rs2197909;rs7537322;rs12409915;rs74848951;rs7536902;rs10736840;rs1817001;1:205064498:G:GT;rs6683762;rs4950981;rs4950982
1	1:205040001-205080000	1:204760001-204800000	1.45e-34	HiC	GSE87112	Left_Ventricle	intra	rs4951166;rs3753855;rs3820338;rs10664521;rs10900443;rs10900444;rs7518906;rs7523477;rs9651227;rs4950979;rs4951168;rs61060413;rs372105635;rs2197909;rs7537322;rs12409915;rs74848951;rs7536902;rs10736840;rs1817001;1:205064498:G:GT;rs6683762;rs4950981;rs4950982
1	1:205040001-205080000	1:204760001-204800000	2.02e-139	HiC	GSE87112	Mesenchymal_Stem_Cell	intra	rs4951166;rs3753855;rs3820338;rs10664521;rs10900443;rs10900444;rs7518906;rs7523477;rs9651227;rs4950979;rs4951168;rs61060413;rs372105635;rs2197909;rs7537322;rs12409915;rs74848951;rs7536902;rs10736840;rs1817001;1:205064498:G:GT;rs6683762;rs4950981;rs4950982
1	1:205040001-205080000	1:204760001-204800000	4.4e-195	HiC	GSE87112	Mesendoderm	intra	rs4951166;rs3753855;rs3820338;rs10664521;rs10900443;rs10900444;rs7518906;rs7523477;rs9651227;rs4950979;rs4951168;rs61060413;rs372105635;rs2197909;rs7537322;rs12409915;rs74848951;rs7536902;rs10736840;rs1817001;1:205064498:G:GT;rs6683762;rs4950981;rs4950982
1	1:205040001-205080000	1:204760001-204800000	3.89e-57	HiC	GSE87112	Trophoblast-like_Cell	intra	rs4951166;rs3753855;rs3820338;rs10664521;rs10900443;rs10900444;rs7518906;rs7523477;rs9651227;rs4950979;rs4951168;rs61060413;rs372105635;rs2197909;rs7537322;rs12409915;rs74848951;rs7536902;rs10736840;rs1817001;1:205064498:G:GT;rs6683762;rs4950981;rs4950982
1	1:205040001-205080000	1:204760001-204800000	9.7e-137	HiC	GSE87112	hESC	intra	rs4951166;rs3753855;rs3820338;rs10664521;rs10900443;rs10900444;rs7518906;rs7523477;rs9651227;rs4950979;rs4951168;rs61060413;rs372105635;rs2197909;rs7537322;rs12409915;rs74848951;rs7536902;rs10736840;rs1817001;1:205064498:G:GT;rs6683762;rs4950981;rs4950982
1	1:205040001-205080000	1:204800001-204840000	6.96e-07	HiC	GSE87112	Dorsolateral_Prefrontal_Cortex	intra	rs4951166;rs3753855;rs3820338;rs10664521;rs10900443;rs10900444;rs7518906;rs7523477;rs9651227;rs4950979;rs4951168;rs61060413;rs372105635;rs2197909;rs7537322;rs12409915;rs74848951;rs7536902;rs10736840;rs1817001;1:205064498:G:GT;rs6683762;rs4950981;rs4950982
1	1:205040001-205080000	1:204800001-204840000	5.28e-56	HiC	GSE87112	Mesenchymal_Stem_Cell	intra	rs4951166;rs3753855;rs3820338;rs10664521;rs10900443;rs10900444;rs7518906;rs7523477;rs9651227;rs4950979;rs4951168;rs61060413;rs372105635;rs2197909;rs7537322;rs12409915;rs74848951;rs7536902;rs10736840;rs1817001;1:205064498:G:GT;rs6683762;rs4950981;rs4950982
1	1:205040001-205080000	1:204800001-204840000	9.51e-67	HiC	GSE87112	Mesendoderm	intra	rs4951166;rs3753855;rs3820338;rs10664521;rs10900443;rs10900444;rs7518906;rs7523477;rs9651227;rs4950979;rs4951168;rs61060413;rs372105635;rs2197909;rs7537322;rs12409915;rs74848951;rs7536902;rs10736840;rs1817001;1:205064498:G:GT;rs6683762;rs4950981;rs4950982
1	1:205040001-205080000	1:204800001-204840000	1.44e-18	HiC	GSE87112	Trophoblast-like_Cell	intra	rs4951166;rs3753855;rs3820338;rs10664521;rs10900443;rs10900444;rs7518906;rs7523477;rs9651227;rs4950979;rs4951168;rs61060413;rs372105635;rs2197909;rs7537322;rs12409915;rs74848951;rs7536902;rs10736840;rs1817001;1:205064498:G:GT;rs6683762;rs4950981;rs4950982
1	1:205040001-205080000	1:204800001-204840000	1.54e-46	HiC	GSE87112	hESC	intra	rs4951166;rs3753855;rs3820338;rs10664521;rs10900443;rs10900444;rs7518906;rs7523477;rs9651227;rs4950979;rs4951168;rs61060413;rs372105635;rs2197909;rs7537322;rs12409915;rs74848951;rs7536902;rs10736840;rs1817001;1:205064498:G:GT;rs6683762;rs4950981;rs4950982
1	1:205040001-205080000	1:204840001-204880000	1.31e-32	HiC	GSE87112	Mesenchymal_Stem_Cell	intra	rs4951166;rs3753855;rs3820338;rs10664521;rs10900443;rs10900444;rs7518906;rs7523477;rs9651227;rs4950979;rs4951168;rs61060413;rs372105635;rs2197909;rs7537322;rs12409915;rs74848951;rs7536902;rs10736840;rs1817001;1:205064498:G:GT;rs6683762;rs4950981;rs4950982
1	1:205040001-205080000	1:204840001-204880000	2.12e-11	HiC	GSE87112	Mesendoderm	intra	rs4951166;rs3753855;rs3820338;rs10664521;rs10900443;rs10900444;rs7518906;rs7523477;rs9651227;rs4950979;rs4951168;rs61060413;rs372105635;rs2197909;rs7537322;rs12409915;rs74848951;rs7536902;rs10736840;rs1817001;1:205064498:G:GT;rs6683762;rs4950981;rs4950982
1	1:205040001-205080000	1:204840001-204880000	8.19e-08	HiC	GSE87112	Trophoblast-like_Cell	intra	rs4951166;rs3753855;rs3820338;rs10664521;rs10900443;rs10900444;rs7518906;rs7523477;rs9651227;rs4950979;rs4951168;rs61060413;rs372105635;rs2197909;rs7537322;rs12409915;rs74848951;rs7536902;rs10736840;rs1817001;1:205064498:G:GT;rs6683762;rs4950981;rs4950982
1	1:205040001-205080000	1:204840001-204880000	9.59e-17	HiC	GSE87112	hESC	intra	rs4951166;rs3753855;rs3820338;rs10664521;rs10900443;rs10900444;rs7518906;rs7523477;rs9651227;rs4950979;rs4951168;rs61060413;rs372105635;rs2197909;rs7537322;rs12409915;rs74848951;rs7536902;rs10736840;rs1817001;1:205064498:G:GT;rs6683762;rs4950981;rs4950982
1	1:205040001-205080000	1:204880001-204920000	1.91e-19	HiC	GSE87112	Mesenchymal_Stem_Cell	intra	rs4951166;rs3753855;rs3820338;rs10664521;rs10900443;rs10900444;rs7518906;rs7523477;rs9651227;rs4950979;rs4951168;rs61060413;rs372105635;rs2197909;rs7537322;rs12409915;rs74848951;rs7536902;rs10736840;rs1817001;1:205064498:G:GT;rs6683762;rs4950981;rs4950982
1	1:205040001-205080000	1:204880001-204920000	4.19e-07	HiC	GSE87112	hESC	intra	rs4951166;rs3753855;rs3820338;rs10664521;rs10900443;rs10900444;rs7518906;rs7523477;rs9651227;rs4950979;rs4951168;rs61060413;rs372105635;rs2197909;rs7537322;rs12409915;rs74848951;rs7536902;rs10736840;rs1817001;1:205064498:G:GT;rs6683762;rs4950981;rs4950982
1	1:205040001-205080000	1:204920001-204960000	1.2e-47	HiC	GSE87112	Mesenchymal_Stem_Cell	intra	rs4951166;rs3753855;rs3820338;rs10664521;rs10900443;rs10900444;rs7518906;rs7523477;rs9651227;rs4950979;rs4951168;rs61060413;rs372105635;rs2197909;rs7537322;rs12409915;rs74848951;rs7536902;rs10736840;rs1817001;1:205064498:G:GT;rs6683762;rs4950981;rs4950982
1	1:205040001-205080000	1:204920001-204960000	9.27e-68	HiC	GSE87112	Mesendoderm	intra	rs4951166;rs3753855;rs3820338;rs10664521;rs10900443;rs10900444;rs7518906;rs7523477;rs9651227;rs4950979;rs4951168;rs61060413;rs372105635;rs2197909;rs7537322;rs12409915;rs74848951;rs7536902;rs10736840;rs1817001;1:205064498:G:GT;rs6683762;rs4950981;rs4950982
1	1:205040001-205080000	1:204920001-204960000	2.79e-19	HiC	GSE87112	Trophoblast-like_Cell	intra	rs4951166;rs3753855;rs3820338;rs10664521;rs10900443;rs10900444;rs7518906;rs7523477;rs9651227;rs4950979;rs4951168;rs61060413;rs372105635;rs2197909;rs7537322;rs12409915;rs74848951;rs7536902;rs10736840;rs1817001;1:205064498:G:GT;rs6683762;rs4950981;rs4950982
1	1:205040001-205080000	1:204920001-204960000	7.19e-76	HiC	GSE87112	hESC	intra	rs4951166;rs3753855;rs3820338;rs10664521;rs10900443;rs10900444;rs7518906;rs7523477;rs9651227;rs4950979;rs4951168;rs61060413;rs372105635;rs2197909;rs7537322;rs12409915;rs74848951;rs7536902;rs10736840;rs1817001;1:205064498:G:GT;rs6683762;rs4950981;rs4950982
1	1:205040001-205080000	1:204960001-205000000	3.03e-08	HiC	GSE87112	Dorsolateral_Prefrontal_Cortex	intra	rs4951166;rs3753855;rs3820338;rs10664521;rs10900443;rs10900444;rs7518906;rs7523477;rs9651227;rs4950979;rs4951168;rs61060413;rs372105635;rs2197909;rs7537322;rs12409915;rs74848951;rs7536902;rs10736840;rs1817001;1:205064498:G:GT;rs6683762;rs4950981;rs4950982
1	1:205040001-205080000	1:204960001-205000000	1.87e-09	HiC	GSE87112	Hippocampus	intra	rs4951166;rs3753855;rs3820338;rs10664521;rs10900443;rs10900444;rs7518906;rs7523477;rs9651227;rs4950979;rs4951168;rs61060413;rs372105635;rs2197909;rs7537322;rs12409915;rs74848951;rs7536902;rs10736840;rs1817001;1:205064498:G:GT;rs6683762;rs4950981;rs4950982
1	1:205040001-205080000	1:204960001-205000000	1.15e-54	HiC	GSE87112	Mesenchymal_Stem_Cell	intra	rs4951166;rs3753855;rs3820338;rs10664521;rs10900443;rs10900444;rs7518906;rs7523477;rs9651227;rs4950979;rs4951168;rs61060413;rs372105635;rs2197909;rs7537322;rs12409915;rs74848951;rs7536902;rs10736840;rs1817001;1:205064498:G:GT;rs6683762;rs4950981;rs4950982
1	1:205040001-205080000	1:204960001-205000000	1.66e-110	HiC	GSE87112	Mesendoderm	intra	rs4951166;rs3753855;rs3820338;rs10664521;rs10900443;rs10900444;rs7518906;rs7523477;rs9651227;rs4950979;rs4951168;rs61060413;rs372105635;rs2197909;rs7537322;rs12409915;rs74848951;rs7536902;rs10736840;rs1817001;1:205064498:G:GT;rs6683762;rs4950981;rs4950982
1	1:205040001-205080000	1:204960001-205000000	1.4e-26	HiC	GSE87112	Trophoblast-like_Cell	intra	rs4951166;rs3753855;rs3820338;rs10664521;rs10900443;rs10900444;rs7518906;rs7523477;rs9651227;rs4950979;rs4951168;rs61060413;rs372105635;rs2197909;rs7537322;rs12409915;rs74848951;rs7536902;rs10736840;rs1817001;1:205064498:G:GT;rs6683762;rs4950981;rs4950982
1	1:205040001-205080000	1:204960001-205000000	1.9e-87	HiC	GSE87112	hESC	intra	rs4951166;rs3753855;rs3820338;rs10664521;rs10900443;rs10900444;rs7518906;rs7523477;rs9651227;rs4950979;rs4951168;rs61060413;rs372105635;rs2197909;rs7537322;rs12409915;rs74848951;rs7536902;rs10736840;rs1817001;1:205064498:G:GT;rs6683762;rs4950981;rs4950982
1	1:205040001-205080000	1:205000001-205040000	3.85e-11	HiC	GSE87112	Spleen	intra	rs4951166;rs3753855;rs3820338;rs10664521;rs10900443;rs10900444;rs7518906;rs7523477;rs9651227;rs4950979;rs4951168;rs61060413;rs372105635;rs2197909;rs7537322;rs12409915;rs74848951;rs7536902;rs10736840;rs1817001;1:205064498:G:GT;rs6683762;rs4950981;rs4950982
1	1:205040001-205080000	1:205000001-205040000	8.65e-32	HiC	GSE87112	Mesenchymal_Stem_Cell	intra	rs4951166;rs3753855;rs3820338;rs10664521;rs10900443;rs10900444;rs7518906;rs7523477;rs9651227;rs4950979;rs4951168;rs61060413;rs372105635;rs2197909;rs7537322;rs12409915;rs74848951;rs7536902;rs10736840;rs1817001;1:205064498:G:GT;rs6683762;rs4950981;rs4950982
1	1:205040001-205080000	1:205000001-205040000	2.35e-41	HiC	GSE87112	Mesendoderm	intra	rs4951166;rs3753855;rs3820338;rs10664521;rs10900443;rs10900444;rs7518906;rs7523477;rs9651227;rs4950979;rs4951168;rs61060413;rs372105635;rs2197909;rs7537322;rs12409915;rs74848951;rs7536902;rs10736840;rs1817001;1:205064498:G:GT;rs6683762;rs4950981;rs4950982
1	1:205040001-205080000	1:205000001-205040000	2.39e-09	HiC	GSE87112	Trophoblast-like_Cell	intra	rs4951166;rs3753855;rs3820338;rs10664521;rs10900443;rs10900444;rs7518906;rs7523477;rs9651227;rs4950979;rs4951168;rs61060413;rs372105635;rs2197909;rs7537322;rs12409915;rs74848951;rs7536902;rs10736840;rs1817001;1:205064498:G:GT;rs6683762;rs4950981;rs4950982
1	1:205040001-205080000	1:205000001-205040000	6.57e-28	HiC	GSE87112	hESC	intra	rs4951166;rs3753855;rs3820338;rs10664521;rs10900443;rs10900444;rs7518906;rs7523477;rs9651227;rs4950979;rs4951168;rs61060413;rs372105635;rs2197909;rs7537322;rs12409915;rs74848951;rs7536902;rs10736840;rs1817001;1:205064498:G:GT;rs6683762;rs4950981;rs4950982
1	1:205040001-205080000	1:205080001-205120000	9.73e-08	HiC	GSE87112	Hippocampus	intra	rs4951166;rs3753855;rs3820338;rs10664521;rs10900443;rs10900444;rs7518906;rs7523477;rs9651227;rs4950979;rs4951168;rs61060413;rs372105635;rs2197909;rs7537322;rs12409915;rs74848951;rs7536902;rs10736840;rs1817001;1:205064498:G:GT;rs6683762;rs4950981;rs4950982
1	1:205040001-205080000	1:205080001-205120000	1.78e-15	HiC	GSE87112	Left_Ventricle	intra	rs4951166;rs3753855;rs3820338;rs10664521;rs10900443;rs10900444;rs7518906;rs7523477;rs9651227;rs4950979;rs4951168;rs61060413;rs372105635;rs2197909;rs7537322;rs12409915;rs74848951;rs7536902;rs10736840;rs1817001;1:205064498:G:GT;rs6683762;rs4950981;rs4950982
1	1:205040001-205080000	1:205080001-205120000	3.39e-105	HiC	GSE87112	Mesenchymal_Stem_Cell	intra	rs4951166;rs3753855;rs3820338;rs10664521;rs10900443;rs10900444;rs7518906;rs7523477;rs9651227;rs4950979;rs4951168;rs61060413;rs372105635;rs2197909;rs7537322;rs12409915;rs74848951;rs7536902;rs10736840;rs1817001;1:205064498:G:GT;rs6683762;rs4950981;rs4950982
1	1:205040001-205080000	1:205080001-205120000	1.76e-124	HiC	GSE87112	Mesendoderm	intra	rs4951166;rs3753855;rs3820338;rs10664521;rs10900443;rs10900444;rs7518906;rs7523477;rs9651227;rs4950979;rs4951168;rs61060413;rs372105635;rs2197909;rs7537322;rs12409915;rs74848951;rs7536902;rs10736840;rs1817001;1:205064498:G:GT;rs6683762;rs4950981;rs4950982
1	1:205040001-205080000	1:205080001-205120000	9.01e-25	HiC	GSE87112	Trophoblast-like_Cell	intra	rs4951166;rs3753855;rs3820338;rs10664521;rs10900443;rs10900444;rs7518906;rs7523477;rs9651227;rs4950979;rs4951168;rs61060413;rs372105635;rs2197909;rs7537322;rs12409915;rs74848951;rs7536902;rs10736840;rs1817001;1:205064498:G:GT;rs6683762;rs4950981;rs4950982
1	1:205040001-205080000	1:205080001-205120000	1.8e-123	HiC	GSE87112	hESC	intra	rs4951166;rs3753855;rs3820338;rs10664521;rs10900443;rs10900444;rs7518906;rs7523477;rs9651227;rs4950979;rs4951168;rs61060413;rs372105635;rs2197909;rs7537322;rs12409915;rs74848951;rs7536902;rs10736840;rs1817001;1:205064498:G:GT;rs6683762;rs4950981;rs4950982
1	1:205040001-205080000	1:205120001-205160000	1.36e-67	HiC	GSE87112	Mesenchymal_Stem_Cell	intra	rs4951166;rs3753855;rs3820338;rs10664521;rs10900443;rs10900444;rs7518906;rs7523477;rs9651227;rs4950979;rs4951168;rs61060413;rs372105635;rs2197909;rs7537322;rs12409915;rs74848951;rs7536902;rs10736840;rs1817001;1:205064498:G:GT;rs6683762;rs4950981;rs4950982
1	1:205040001-205080000	1:205120001-205160000	1.34e-48	HiC	GSE87112	Mesendoderm	intra	rs4951166;rs3753855;rs3820338;rs10664521;rs10900443;rs10900444;rs7518906;rs7523477;rs9651227;rs4950979;rs4951168;rs61060413;rs372105635;rs2197909;rs7537322;rs12409915;rs74848951;rs7536902;rs10736840;rs1817001;1:205064498:G:GT;rs6683762;rs4950981;rs4950982
1	1:205040001-205080000	1:205120001-205160000	9.6e-08	HiC	GSE87112	Trophoblast-like_Cell	intra	rs4951166;rs3753855;rs3820338;rs10664521;rs10900443;rs10900444;rs7518906;rs7523477;rs9651227;rs4950979;rs4951168;rs61060413;rs372105635;rs2197909;rs7537322;rs12409915;rs74848951;rs7536902;rs10736840;rs1817001;1:205064498:G:GT;rs6683762;rs4950981;rs4950982
1	1:205040001-205080000	1:205120001-205160000	7.48e-37	HiC	GSE87112	hESC	intra	rs4951166;rs3753855;rs3820338;rs10664521;rs10900443;rs10900444;rs7518906;rs7523477;rs9651227;rs4950979;rs4951168;rs61060413;rs372105635;rs2197909;rs7537322;rs12409915;rs74848951;rs7536902;rs10736840;rs1817001;1:205064498:G:GT;rs6683762;rs4950981;rs4950982
1	1:205040001-205080000	1:205160001-205200000	7e-10	HiC	GSE87112	Left_Ventricle	intra	rs4951166;rs3753855;rs3820338;rs10664521;rs10900443;rs10900444;rs7518906;rs7523477;rs9651227;rs4950979;rs4951168;rs61060413;rs372105635;rs2197909;rs7537322;rs12409915;rs74848951;rs7536902;rs10736840;rs1817001;1:205064498:G:GT;rs6683762;rs4950981;rs4950982
1	1:205040001-205080000	1:205160001-205200000	4.51e-125	HiC	GSE87112	Mesenchymal_Stem_Cell	intra	rs4951166;rs3753855;rs3820338;rs10664521;rs10900443;rs10900444;rs7518906;rs7523477;rs9651227;rs4950979;rs4951168;rs61060413;rs372105635;rs2197909;rs7537322;rs12409915;rs74848951;rs7536902;rs10736840;rs1817001;1:205064498:G:GT;rs6683762;rs4950981;rs4950982
1	1:205040001-205080000	1:205160001-205200000	1.06e-77	HiC	GSE87112	Mesendoderm	intra	rs4951166;rs3753855;rs3820338;rs10664521;rs10900443;rs10900444;rs7518906;rs7523477;rs9651227;rs4950979;rs4951168;rs61060413;rs372105635;rs2197909;rs7537322;rs12409915;rs74848951;rs7536902;rs10736840;rs1817001;1:205064498:G:GT;rs6683762;rs4950981;rs4950982
1	1:205040001-205080000	1:205160001-205200000	6.16e-22	HiC	GSE87112	Trophoblast-like_Cell	intra	rs4951166;rs3753855;rs3820338;rs10664521;rs10900443;rs10900444;rs7518906;rs7523477;rs9651227;rs4950979;rs4951168;rs61060413;rs372105635;rs2197909;rs7537322;rs12409915;rs74848951;rs7536902;rs10736840;rs1817001;1:205064498:G:GT;rs6683762;rs4950981;rs4950982
1	1:205040001-205080000	1:205160001-205200000	1.02e-78	HiC	GSE87112	hESC	intra	rs4951166;rs3753855;rs3820338;rs10664521;rs10900443;rs10900444;rs7518906;rs7523477;rs9651227;rs4950979;rs4951168;rs61060413;rs372105635;rs2197909;rs7537322;rs12409915;rs74848951;rs7536902;rs10736840;rs1817001;1:205064498:G:GT;rs6683762;rs4950981;rs4950982
1	1:205040001-205080000	1:205200001-205240000	3.82e-56	HiC	GSE87112	Mesenchymal_Stem_Cell	intra	rs4951166;rs3753855;rs3820338;rs10664521;rs10900443;rs10900444;rs7518906;rs7523477;rs9651227;rs4950979;rs4951168;rs61060413;rs372105635;rs2197909;rs7537322;rs12409915;rs74848951;rs7536902;rs10736840;rs1817001;1:205064498:G:GT;rs6683762;rs4950981;rs4950982
1	1:205040001-205080000	1:205200001-205240000	1.47e-22	HiC	GSE87112	Mesendoderm	intra	rs4951166;rs3753855;rs3820338;rs10664521;rs10900443;rs10900444;rs7518906;rs7523477;rs9651227;rs4950979;rs4951168;rs61060413;rs372105635;rs2197909;rs7537322;rs12409915;rs74848951;rs7536902;rs10736840;rs1817001;1:205064498:G:GT;rs6683762;rs4950981;rs4950982
1	1:205040001-205080000	1:205200001-205240000	5.6e-07	HiC	GSE87112	Trophoblast-like_Cell	intra	rs4951166;rs3753855;rs3820338;rs10664521;rs10900443;rs10900444;rs7518906;rs7523477;rs9651227;rs4950979;rs4951168;rs61060413;rs372105635;rs2197909;rs7537322;rs12409915;rs74848951;rs7536902;rs10736840;rs1817001;1:205064498:G:GT;rs6683762;rs4950981;rs4950982
1	1:205040001-205080000	1:205200001-205240000	3.01e-31	HiC	GSE87112	hESC	intra	rs4951166;rs3753855;rs3820338;rs10664521;rs10900443;rs10900444;rs7518906;rs7523477;rs9651227;rs4950979;rs4951168;rs61060413;rs372105635;rs2197909;rs7537322;rs12409915;rs74848951;rs7536902;rs10736840;rs1817001;1:205064498:G:GT;rs6683762;rs4950981;rs4950982
1	1:205040001-205080000	1:205240001-205280000	7.8e-09	HiC	GSE87112	Mesenchymal_Stem_Cell	intra	rs4951166;rs3753855;rs3820338;rs10664521;rs10900443;rs10900444;rs7518906;rs7523477;rs9651227;rs4950979;rs4951168;rs61060413;rs372105635;rs2197909;rs7537322;rs12409915;rs74848951;rs7536902;rs10736840;rs1817001;1:205064498:G:GT;rs6683762;rs4950981;rs4950982
1	1:205040001-205080000	1:205240001-205280000	8.5e-08	HiC	GSE87112	hESC	intra	rs4951166;rs3753855;rs3820338;rs10664521;rs10900443;rs10900444;rs7518906;rs7523477;rs9651227;rs4950979;rs4951168;rs61060413;rs372105635;rs2197909;rs7537322;rs12409915;rs74848951;rs7536902;rs10736840;rs1817001;1:205064498:G:GT;rs6683762;rs4950981;rs4950982
1	1:205040001-205080000	1:205280001-205320000	1.13e-31	HiC	GSE87112	Mesenchymal_Stem_Cell	intra	rs4951166;rs3753855;rs3820338;rs10664521;rs10900443;rs10900444;rs7518906;rs7523477;rs9651227;rs4950979;rs4951168;rs61060413;rs372105635;rs2197909;rs7537322;rs12409915;rs74848951;rs7536902;rs10736840;rs1817001;1:205064498:G:GT;rs6683762;rs4950981;rs4950982
1	1:205040001-205080000	1:205280001-205320000	6.3e-24	HiC	GSE87112	Mesendoderm	intra	rs4951166;rs3753855;rs3820338;rs10664521;rs10900443;rs10900444;rs7518906;rs7523477;rs9651227;rs4950979;rs4951168;rs61060413;rs372105635;rs2197909;rs7537322;rs12409915;rs74848951;rs7536902;rs10736840;rs1817001;1:205064498:G:GT;rs6683762;rs4950981;rs4950982
1	1:205040001-205080000	1:205280001-205320000	1.44e-12	HiC	GSE87112	Trophoblast-like_Cell	intra	rs4951166;rs3753855;rs3820338;rs10664521;rs10900443;rs10900444;rs7518906;rs7523477;rs9651227;rs4950979;rs4951168;rs61060413;rs372105635;rs2197909;rs7537322;rs12409915;rs74848951;rs7536902;rs10736840;rs1817001;1:205064498:G:GT;rs6683762;rs4950981;rs4950982
1	1:205040001-205080000	1:205280001-205320000	8.79e-20	HiC	GSE87112	hESC	intra	rs4951166;rs3753855;rs3820338;rs10664521;rs10900443;rs10900444;rs7518906;rs7523477;rs9651227;rs4950979;rs4951168;rs61060413;rs372105635;rs2197909;rs7537322;rs12409915;rs74848951;rs7536902;rs10736840;rs1817001;1:205064498:G:GT;rs6683762;rs4950981;rs4950982
1	1:205040001-205080000	1:205320001-205360000	1.64e-07	HiC	GSE87112	Left_Ventricle	intra	rs4951166;rs3753855;rs3820338;rs10664521;rs10900443;rs10900444;rs7518906;rs7523477;rs9651227;rs4950979;rs4951168;rs61060413;rs372105635;rs2197909;rs7537322;rs12409915;rs74848951;rs7536902;rs10736840;rs1817001;1:205064498:G:GT;rs6683762;rs4950981;rs4950982
1	1:205040001-205080000	1:205320001-205360000	5.72e-111	HiC	GSE87112	Mesenchymal_Stem_Cell	intra	rs4951166;rs3753855;rs3820338;rs10664521;rs10900443;rs10900444;rs7518906;rs7523477;rs9651227;rs4950979;rs4951168;rs61060413;rs372105635;rs2197909;rs7537322;rs12409915;rs74848951;rs7536902;rs10736840;rs1817001;1:205064498:G:GT;rs6683762;rs4950981;rs4950982
1	1:205040001-205080000	1:205320001-205360000	2.81e-43	HiC	GSE87112	Mesendoderm	intra	rs4951166;rs3753855;rs3820338;rs10664521;rs10900443;rs10900444;rs7518906;rs7523477;rs9651227;rs4950979;rs4951168;rs61060413;rs372105635;rs2197909;rs7537322;rs12409915;rs74848951;rs7536902;rs10736840;rs1817001;1:205064498:G:GT;rs6683762;rs4950981;rs4950982
1	1:205040001-205080000	1:205320001-205360000	1.39e-30	HiC	GSE87112	Trophoblast-like_Cell	intra	rs4951166;rs3753855;rs3820338;rs10664521;rs10900443;rs10900444;rs7518906;rs7523477;rs9651227;rs4950979;rs4951168;rs61060413;rs372105635;rs2197909;rs7537322;rs12409915;rs74848951;rs7536902;rs10736840;rs1817001;1:205064498:G:GT;rs6683762;rs4950981;rs4950982
1	1:205040001-205080000	1:205320001-205360000	2.96e-30	HiC	GSE87112	hESC	intra	rs4951166;rs3753855;rs3820338;rs10664521;rs10900443;rs10900444;rs7518906;rs7523477;rs9651227;rs4950979;rs4951168;rs61060413;rs372105635;rs2197909;rs7537322;rs12409915;rs74848951;rs7536902;rs10736840;rs1817001;1:205064498:G:GT;rs6683762;rs4950981;rs4950982
1	1:205040001-205080000	1:205440001-205480000	1.87e-15	HiC	GSE87112	Mesenchymal_Stem_Cell	intra	rs4951166;rs3753855;rs3820338;rs10664521;rs10900443;rs10900444;rs7518906;rs7523477;rs9651227;rs4950979;rs4951168;rs61060413;rs372105635;rs2197909;rs7537322;rs12409915;rs74848951;rs7536902;rs10736840;rs1817001;1:205064498:G:GT;rs6683762;rs4950981;rs4950982
1	1:205040001-205080000	1:205480001-205520000	2.25e-11	HiC	GSE87112	Mesenchymal_Stem_Cell	intra	rs4951166;rs3753855;rs3820338;rs10664521;rs10900443;rs10900444;rs7518906;rs7523477;rs9651227;rs4950979;rs4951168;rs61060413;rs372105635;rs2197909;rs7537322;rs12409915;rs74848951;rs7536902;rs10736840;rs1817001;1:205064498:G:GT;rs6683762;rs4950981;rs4950982
1	1:205040001-205080000	1:205520001-205560000	9.12e-14	HiC	GSE87112	Mesenchymal_Stem_Cell	intra	rs4951166;rs3753855;rs3820338;rs10664521;rs10900443;rs10900444;rs7518906;rs7523477;rs9651227;rs4950979;rs4951168;rs61060413;rs372105635;rs2197909;rs7537322;rs12409915;rs74848951;rs7536902;rs10736840;rs1817001;1:205064498:G:GT;rs6683762;rs4950981;rs4950982
1	1:205040001-205080000	1:205680001-205720000	6.48e-13	HiC	GSE87112	Mesenchymal_Stem_Cell	intra	rs4951166;rs3753855;rs3820338;rs10664521;rs10900443;rs10900444;rs7518906;rs7523477;rs9651227;rs4950979;rs4951168;rs61060413;rs372105635;rs2197909;rs7537322;rs12409915;rs74848951;rs7536902;rs10736840;rs1817001;1:205064498:G:GT;rs6683762;rs4950981;rs4950982
1	1:205040001-205080000	1:205800001-205840000	2.31e-07	HiC	GSE87112	Mesenchymal_Stem_Cell	intra	rs4951166;rs3753855;rs3820338;rs10664521;rs10900443;rs10900444;rs7518906;rs7523477;rs9651227;rs4950979;rs4951168;rs61060413;rs372105635;rs2197909;rs7537322;rs12409915;rs74848951;rs7536902;rs10736840;rs1817001;1:205064498:G:GT;rs6683762;rs4950981;rs4950982
1	1:205040001-205080000	1:205880001-205920000	4.23e-13	HiC	GSE87112	Mesenchymal_Stem_Cell	intra	rs4951166;rs3753855;rs3820338;rs10664521;rs10900443;rs10900444;rs7518906;rs7523477;rs9651227;rs4950979;rs4951168;rs61060413;rs372105635;rs2197909;rs7537322;rs12409915;rs74848951;rs7536902;rs10736840;rs1817001;1:205064498:G:GT;rs6683762;rs4950981;rs4950982
1	1:205040001-205080000	1:206200001-206240000	1.53e-07	HiC	GSE87112	Mesenchymal_Stem_Cell	intra	rs4951166;rs3753855;rs3820338;rs10664521;rs10900443;rs10900444;rs7518906;rs7523477;rs9651227;rs4950979;rs4951168;rs61060413;rs372105635;rs2197909;rs7537322;rs12409915;rs74848951;rs7536902;rs10736840;rs1817001;1:205064498:G:GT;rs6683762;rs4950981;rs4950982
1	1:205040001-205080000	1:206280001-206320000	1.49e-10	HiC	GSE87112	Mesenchymal_Stem_Cell	intra	rs4951166;rs3753855;rs3820338;rs10664521;rs10900443;rs10900444;rs7518906;rs7523477;rs9651227;rs4950979;rs4951168;rs61060413;rs372105635;rs2197909;rs7537322;rs12409915;rs74848951;rs7536902;rs10736840;rs1817001;1:205064498:G:GT;rs6683762;rs4950981;rs4950982
1	1:205070000-205080000	1:205090000-205100000	1.22e-19	HiC	Giusti-Rodriguez_et_al_2019	Adult_Cortex	intra	rs6683762;rs4950981;rs4950982
1	1:205080001-205120000	1:204480001-204520000	6.71e-10	HiC	GSE87112	Mesenchymal_Stem_Cell	intra	rs2185686;rs4509642;rs6700182;rs2095854;rs10900449;1:205099997:C:CT;rs6593925;rs3851291;rs3851292;rs4330974;rs11240365;rs10900451;rs2369645;rs3902193;rs11240368
1	1:205080001-205120000	1:204480001-204520000	2.74e-12	HiC	GSE87112	hESC	intra	rs2185686;rs4509642;rs6700182;rs2095854;rs10900449;1:205099997:C:CT;rs6593925;rs3851291;rs3851292;rs4330974;rs11240365;rs10900451;rs2369645;rs3902193;rs11240368
1	1:205080001-205120000	1:204760001-204800000	8.9e-08	HiC	GSE87112	Hippocampus	intra	rs2185686;rs4509642;rs6700182;rs2095854;rs10900449;1:205099997:C:CT;rs6593925;rs3851291;rs3851292;rs4330974;rs11240365;rs10900451;rs2369645;rs3902193;rs11240368
1	1:205080001-205120000	1:204760001-204800000	2.93e-18	HiC	GSE87112	Mesenchymal_Stem_Cell	intra	rs2185686;rs4509642;rs6700182;rs2095854;rs10900449;1:205099997:C:CT;rs6593925;rs3851291;rs3851292;rs4330974;rs11240365;rs10900451;rs2369645;rs3902193;rs11240368
1	1:205080001-205120000	1:204760001-204800000	1.2e-29	HiC	GSE87112	Mesendoderm	intra	rs2185686;rs4509642;rs6700182;rs2095854;rs10900449;1:205099997:C:CT;rs6593925;rs3851291;rs3851292;rs4330974;rs11240365;rs10900451;rs2369645;rs3902193;rs11240368
1	1:205080001-205120000	1:204760001-204800000	7.15e-08	HiC	GSE87112	Trophoblast-like_Cell	intra	rs2185686;rs4509642;rs6700182;rs2095854;rs10900449;1:205099997:C:CT;rs6593925;rs3851291;rs3851292;rs4330974;rs11240365;rs10900451;rs2369645;rs3902193;rs11240368
1	1:205080001-205120000	1:204760001-204800000	7.44e-16	HiC	GSE87112	hESC	intra	rs2185686;rs4509642;rs6700182;rs2095854;rs10900449;1:205099997:C:CT;rs6593925;rs3851291;rs3851292;rs4330974;rs11240365;rs10900451;rs2369645;rs3902193;rs11240368
1	1:205080001-205120000	1:205040001-205080000	9.73e-08	HiC	GSE87112	Hippocampus	intra	rs2185686;rs4509642;rs6700182;rs2095854;rs10900449;1:205099997:C:CT;rs6593925;rs3851291;rs3851292;rs4330974;rs11240365;rs10900451;rs2369645;rs3902193;rs11240368
1	1:205080001-205120000	1:205040001-205080000	1.78e-15	HiC	GSE87112	Left_Ventricle	intra	rs2185686;rs4509642;rs6700182;rs2095854;rs10900449;1:205099997:C:CT;rs6593925;rs3851291;rs3851292;rs4330974;rs11240365;rs10900451;rs2369645;rs3902193;rs11240368
1	1:205080001-205120000	1:205040001-205080000	3.39e-105	HiC	GSE87112	Mesenchymal_Stem_Cell	intra	rs2185686;rs4509642;rs6700182;rs2095854;rs10900449;1:205099997:C:CT;rs6593925;rs3851291;rs3851292;rs4330974;rs11240365;rs10900451;rs2369645;rs3902193;rs11240368
1	1:205080001-205120000	1:205040001-205080000	1.76e-124	HiC	GSE87112	Mesendoderm	intra	rs2185686;rs4509642;rs6700182;rs2095854;rs10900449;1:205099997:C:CT;rs6593925;rs3851291;rs3851292;rs4330974;rs11240365;rs10900451;rs2369645;rs3902193;rs11240368
1	1:205080001-205120000	1:205040001-205080000	9.01e-25	HiC	GSE87112	Trophoblast-like_Cell	intra	rs2185686;rs4509642;rs6700182;rs2095854;rs10900449;1:205099997:C:CT;rs6593925;rs3851291;rs3851292;rs4330974;rs11240365;rs10900451;rs2369645;rs3902193;rs11240368
1	1:205080001-205120000	1:205040001-205080000	1.8e-123	HiC	GSE87112	hESC	intra	rs2185686;rs4509642;rs6700182;rs2095854;rs10900449;1:205099997:C:CT;rs6593925;rs3851291;rs3851292;rs4330974;rs11240365;rs10900451;rs2369645;rs3902193;rs11240368
1	1:205080001-205120000	1:205120001-205160000	2.36e-12	HiC	GSE87112	Mesenchymal_Stem_Cell	intra	rs2185686;rs4509642;rs6700182;rs2095854;rs10900449;1:205099997:C:CT;rs6593925;rs3851291;rs3851292;rs4330974;rs11240365;rs10900451;rs2369645;rs3902193;rs11240368
1	1:205080001-205120000	1:205160001-205200000	6.42e-40	HiC	GSE87112	Mesenchymal_Stem_Cell	intra	rs2185686;rs4509642;rs6700182;rs2095854;rs10900449;1:205099997:C:CT;rs6593925;rs3851291;rs3851292;rs4330974;rs11240365;rs10900451;rs2369645;rs3902193;rs11240368
1	1:205080001-205120000	1:205160001-205200000	4e-17	HiC	GSE87112	Mesendoderm	intra	rs2185686;rs4509642;rs6700182;rs2095854;rs10900449;1:205099997:C:CT;rs6593925;rs3851291;rs3851292;rs4330974;rs11240365;rs10900451;rs2369645;rs3902193;rs11240368
1	1:205080001-205120000	1:205160001-205200000	2.2e-11	HiC	GSE87112	hESC	intra	rs2185686;rs4509642;rs6700182;rs2095854;rs10900449;1:205099997:C:CT;rs6593925;rs3851291;rs3851292;rs4330974;rs11240365;rs10900451;rs2369645;rs3902193;rs11240368
1	1:205080001-205120000	1:205320001-205360000	2.85e-10	HiC	GSE87112	Mesenchymal_Stem_Cell	intra	rs2185686;rs4509642;rs6700182;rs2095854;rs10900449;1:205099997:C:CT;rs6593925;rs3851291;rs3851292;rs4330974;rs11240365;rs10900451;rs2369645;rs3902193;rs11240368
1	1:205080001-205120000	1:205320001-205360000	3.46e-07	HiC	GSE87112	Mesendoderm	intra	rs2185686;rs4509642;rs6700182;rs2095854;rs10900449;1:205099997:C:CT;rs6593925;rs3851291;rs3851292;rs4330974;rs11240365;rs10900451;rs2369645;rs3902193;rs11240368
1	1:205080001-205120000	1:205320001-205360000	3.45e-08	HiC	GSE87112	Trophoblast-like_Cell	intra	rs2185686;rs4509642;rs6700182;rs2095854;rs10900449;1:205099997:C:CT;rs6593925;rs3851291;rs3851292;rs4330974;rs11240365;rs10900451;rs2369645;rs3902193;rs11240368
1	1:205080001-205120000	1:205320001-205360000	1.05e-07	HiC	GSE87112	hESC	intra	rs2185686;rs4509642;rs6700182;rs2095854;rs10900449;1:205099997:C:CT;rs6593925;rs3851291;rs3851292;rs4330974;rs11240365;rs10900451;rs2369645;rs3902193;rs11240368
1	1:205090000-205100000	1:203320000-203330000	7.39e-12	HiC	Giusti-Rodriguez_et_al_2019	Fetal_Cortex	intra	rs6700182;rs2095854;rs10900449;1:205099997:C:CT
1	1:205090000-205100000	1:203710000-203720000	1.57e-17	HiC	Giusti-Rodriguez_et_al_2019	Fetal_Cortex	intra	rs6700182;rs2095854;rs10900449;1:205099997:C:CT
1	1:205090000-205100000	1:203760000-203770000	1.05e-12	HiC	Giusti-Rodriguez_et_al_2019	Adult_Cortex	intra	rs6700182;rs2095854;rs10900449;1:205099997:C:CT
1	1:205090000-205100000	1:204380000-204390000	1.26e-16	HiC	Giusti-Rodriguez_et_al_2019	Adult_Cortex	intra	rs6700182;rs2095854;rs10900449;1:205099997:C:CT
1	1:205090000-205100000	1:204380000-204390000	1.77e-28	HiC	Giusti-Rodriguez_et_al_2019	Fetal_Cortex	intra	rs6700182;rs2095854;rs10900449;1:205099997:C:CT
1	1:205090000-205100000	1:204400000-204410000	3.19e-20	HiC	Giusti-Rodriguez_et_al_2019	Adult_Cortex	intra	rs6700182;rs2095854;rs10900449;1:205099997:C:CT
1	1:205090000-205100000	1:204410000-204420000	4.49e-20	HiC	Giusti-Rodriguez_et_al_2019	Adult_Cortex	intra	rs6700182;rs2095854;rs10900449;1:205099997:C:CT
1	1:205090000-205100000	1:204410000-204420000	9.83e-19	HiC	Giusti-Rodriguez_et_al_2019	Fetal_Cortex	intra	rs6700182;rs2095854;rs10900449;1:205099997:C:CT
1	1:205090000-205100000	1:204440000-204450000	7.31e-16	HiC	Giusti-Rodriguez_et_al_2019	Adult_Cortex	intra	rs6700182;rs2095854;rs10900449;1:205099997:C:CT
1	1:205090000-205100000	1:204440000-204450000	1.92e-13	HiC	Giusti-Rodriguez_et_al_2019	Fetal_Cortex	intra	rs6700182;rs2095854;rs10900449;1:205099997:C:CT
1	1:205090000-205100000	1:204460000-204470000	1.03e-14	HiC	Giusti-Rodriguez_et_al_2019	Adult_Cortex	intra	rs6700182;rs2095854;rs10900449;1:205099997:C:CT
1	1:205090000-205100000	1:204460000-204470000	4.87e-18	HiC	Giusti-Rodriguez_et_al_2019	Fetal_Cortex	intra	rs6700182;rs2095854;rs10900449;1:205099997:C:CT
1	1:205090000-205100000	1:204470000-204480000	7.16e-14	HiC	Giusti-Rodriguez_et_al_2019	Fetal_Cortex	intra	rs6700182;rs2095854;rs10900449;1:205099997:C:CT
1	1:205090000-205100000	1:204480000-204490000	1.39e-34	HiC	Giusti-Rodriguez_et_al_2019	Adult_Cortex	intra	rs6700182;rs2095854;rs10900449;1:205099997:C:CT
1	1:205090000-205100000	1:204480000-204490000	6.23e-55	HiC	Giusti-Rodriguez_et_al_2019	Fetal_Cortex	intra	rs6700182;rs2095854;rs10900449;1:205099997:C:CT
1	1:205090000-205100000	1:204600000-204610000	2.27e-11	HiC	Giusti-Rodriguez_et_al_2019	Adult_Cortex	intra	rs6700182;rs2095854;rs10900449;1:205099997:C:CT
1	1:205090000-205100000	1:204600000-204610000	2.2e-18	HiC	Giusti-Rodriguez_et_al_2019	Fetal_Cortex	intra	rs6700182;rs2095854;rs10900449;1:205099997:C:CT
1	1:205090000-205100000	1:204640000-204650000	1.58e-16	HiC	Giusti-Rodriguez_et_al_2019	Adult_Cortex	intra	rs6700182;rs2095854;rs10900449;1:205099997:C:CT
1	1:205090000-205100000	1:204640000-204650000	1.23e-22	HiC	Giusti-Rodriguez_et_al_2019	Fetal_Cortex	intra	rs6700182;rs2095854;rs10900449;1:205099997:C:CT
1	1:205090000-205100000	1:204650000-204660000	2.77e-23	HiC	Giusti-Rodriguez_et_al_2019	Fetal_Cortex	intra	rs6700182;rs2095854;rs10900449;1:205099997:C:CT
1	1:205090000-205100000	1:204770000-204780000	3.62e-16	HiC	Giusti-Rodriguez_et_al_2019	Fetal_Cortex	intra	rs6700182;rs2095854;rs10900449;1:205099997:C:CT
1	1:205090000-205100000	1:204780000-204790000	8.64e-12	HiC	Giusti-Rodriguez_et_al_2019	Adult_Cortex	intra	rs6700182;rs2095854;rs10900449;1:205099997:C:CT
1	1:205090000-205100000	1:204780000-204790000	2.16e-31	HiC	Giusti-Rodriguez_et_al_2019	Fetal_Cortex	intra	rs6700182;rs2095854;rs10900449;1:205099997:C:CT
1	1:205090000-205100000	1:204790000-204800000	3.78e-39	HiC	Giusti-Rodriguez_et_al_2019	Adult_Cortex	intra	rs6700182;rs2095854;rs10900449;1:205099997:C:CT
1	1:205090000-205100000	1:204790000-204800000	3.59e-53	HiC	Giusti-Rodriguez_et_al_2019	Fetal_Cortex	intra	rs6700182;rs2095854;rs10900449;1:205099997:C:CT
1	1:205090000-205100000	1:204800000-204810000	3.88e-26	HiC	Giusti-Rodriguez_et_al_2019	Adult_Cortex	intra	rs6700182;rs2095854;rs10900449;1:205099997:C:CT
1	1:205090000-205100000	1:204820000-204830000	3.3e-13	HiC	Giusti-Rodriguez_et_al_2019	Adult_Cortex	intra	rs6700182;rs2095854;rs10900449;1:205099997:C:CT
1	1:205090000-205100000	1:204840000-204850000	1.63e-13	HiC	Giusti-Rodriguez_et_al_2019	Adult_Cortex	intra	rs6700182;rs2095854;rs10900449;1:205099997:C:CT
1	1:205090000-205100000	1:204860000-204870000	8.73e-17	HiC	Giusti-Rodriguez_et_al_2019	Adult_Cortex	intra	rs6700182;rs2095854;rs10900449;1:205099997:C:CT
1	1:205090000-205100000	1:204900000-204910000	2.39e-33	HiC	Giusti-Rodriguez_et_al_2019	Adult_Cortex	intra	rs6700182;rs2095854;rs10900449;1:205099997:C:CT
1	1:205090000-205100000	1:204900000-204910000	4.41e-22	HiC	Giusti-Rodriguez_et_al_2019	Fetal_Cortex	intra	rs6700182;rs2095854;rs10900449;1:205099997:C:CT
1	1:205090000-205100000	1:204940000-204950000	3.09e-17	HiC	Giusti-Rodriguez_et_al_2019	Adult_Cortex	intra	rs6700182;rs2095854;rs10900449;1:205099997:C:CT
1	1:205090000-205100000	1:204960000-204970000	8.17e-51	HiC	Giusti-Rodriguez_et_al_2019	Adult_Cortex	intra	rs6700182;rs2095854;rs10900449;1:205099997:C:CT
1	1:205090000-205100000	1:204960000-204970000	5.41e-56	HiC	Giusti-Rodriguez_et_al_2019	Fetal_Cortex	intra	rs6700182;rs2095854;rs10900449;1:205099997:C:CT
1	1:205090000-205100000	1:204970000-204980000	4.6e-26	HiC	Giusti-Rodriguez_et_al_2019	Adult_Cortex	intra	rs6700182;rs2095854;rs10900449;1:205099997:C:CT
1	1:205090000-205100000	1:204980000-204990000	4e-29	HiC	Giusti-Rodriguez_et_al_2019	Adult_Cortex	intra	rs6700182;rs2095854;rs10900449;1:205099997:C:CT
1	1:205090000-205100000	1:204980000-204990000	4.72e-23	HiC	Giusti-Rodriguez_et_al_2019	Fetal_Cortex	intra	rs6700182;rs2095854;rs10900449;1:205099997:C:CT
1	1:205090000-205100000	1:205000000-205010000	1.03e-12	HiC	Giusti-Rodriguez_et_al_2019	Fetal_Cortex	intra	rs6700182;rs2095854;rs10900449;1:205099997:C:CT
1	1:205090000-205100000	1:205020000-205030000	1.27e-11	HiC	Giusti-Rodriguez_et_al_2019	Fetal_Cortex	intra	rs6700182;rs2095854;rs10900449;1:205099997:C:CT
1	1:205090000-205100000	1:205040000-205050000	2.47e-38	HiC	Giusti-Rodriguez_et_al_2019	Adult_Cortex	intra	rs6700182;rs2095854;rs10900449;1:205099997:C:CT
1	1:205090000-205100000	1:205070000-205080000	1.22e-19	HiC	Giusti-Rodriguez_et_al_2019	Adult_Cortex	intra	rs6700182;rs2095854;rs10900449;1:205099997:C:CT
1	1:205090000-205100000	1:205150000-205160000	5.08e-41	HiC	Giusti-Rodriguez_et_al_2019	Adult_Cortex	intra	rs6700182;rs2095854;rs10900449;1:205099997:C:CT
1	1:205090000-205100000	1:205150000-205160000	5.51e-68	HiC	Giusti-Rodriguez_et_al_2019	Fetal_Cortex	intra	rs6700182;rs2095854;rs10900449;1:205099997:C:CT
1	1:205090000-205100000	1:205160000-205170000	6.24e-28	HiC	Giusti-Rodriguez_et_al_2019	Fetal_Cortex	intra	rs6700182;rs2095854;rs10900449;1:205099997:C:CT
1	1:205090000-205100000	1:205170000-205180000	2.06e-12	HiC	Giusti-Rodriguez_et_al_2019	Adult_Cortex	intra	rs6700182;rs2095854;rs10900449;1:205099997:C:CT
1	1:205090000-205100000	1:205170000-205180000	5.25e-23	HiC	Giusti-Rodriguez_et_al_2019	Fetal_Cortex	intra	rs6700182;rs2095854;rs10900449;1:205099997:C:CT
1	1:205090000-205100000	1:205190000-205200000	4.8e-49	HiC	Giusti-Rodriguez_et_al_2019	Adult_Cortex	intra	rs6700182;rs2095854;rs10900449;1:205099997:C:CT
1	1:205090000-205100000	1:205190000-205200000	1.54e-22	HiC	Giusti-Rodriguez_et_al_2019	Fetal_Cortex	intra	rs6700182;rs2095854;rs10900449;1:205099997:C:CT
1	1:205090000-205100000	1:205200000-205210000	1.12e-26	HiC	Giusti-Rodriguez_et_al_2019	Adult_Cortex	intra	rs6700182;rs2095854;rs10900449;1:205099997:C:CT
1	1:205090000-205100000	1:205200000-205210000	2.68e-18	HiC	Giusti-Rodriguez_et_al_2019	Fetal_Cortex	intra	rs6700182;rs2095854;rs10900449;1:205099997:C:CT
1	1:205090000-205100000	1:205210000-205220000	8.16e-68	HiC	Giusti-Rodriguez_et_al_2019	Adult_Cortex	intra	rs6700182;rs2095854;rs10900449;1:205099997:C:CT
1	1:205090000-205100000	1:205210000-205220000	5.42e-40	HiC	Giusti-Rodriguez_et_al_2019	Fetal_Cortex	intra	rs6700182;rs2095854;rs10900449;1:205099997:C:CT
1	1:205090000-205100000	1:205230000-205240000	2.37e-12	HiC	Giusti-Rodriguez_et_al_2019	Fetal_Cortex	intra	rs6700182;rs2095854;rs10900449;1:205099997:C:CT
1	1:205090000-205100000	1:205240000-205250000	3.39e-30	HiC	Giusti-Rodriguez_et_al_2019	Adult_Cortex	intra	rs6700182;rs2095854;rs10900449;1:205099997:C:CT
1	1:205090000-205100000	1:205240000-205250000	4.64e-23	HiC	Giusti-Rodriguez_et_al_2019	Fetal_Cortex	intra	rs6700182;rs2095854;rs10900449;1:205099997:C:CT
1	1:205090000-205100000	1:205250000-205260000	1.88e-11	HiC	Giusti-Rodriguez_et_al_2019	Fetal_Cortex	intra	rs6700182;rs2095854;rs10900449;1:205099997:C:CT
1	1:205090000-205100000	1:205270000-205280000	1.05e-14	HiC	Giusti-Rodriguez_et_al_2019	Adult_Cortex	intra	rs6700182;rs2095854;rs10900449;1:205099997:C:CT
1	1:205090000-205100000	1:205270000-205280000	3.27e-20	HiC	Giusti-Rodriguez_et_al_2019	Fetal_Cortex	intra	rs6700182;rs2095854;rs10900449;1:205099997:C:CT
1	1:205090000-205100000	1:205290000-205300000	5.92e-12	HiC	Giusti-Rodriguez_et_al_2019	Fetal_Cortex	intra	rs6700182;rs2095854;rs10900449;1:205099997:C:CT
1	1:205090000-205100000	1:205300000-205310000	2.53e-51	HiC	Giusti-Rodriguez_et_al_2019	Adult_Cortex	intra	rs6700182;rs2095854;rs10900449;1:205099997:C:CT
1	1:205090000-205100000	1:205300000-205310000	4.46e-25	HiC	Giusti-Rodriguez_et_al_2019	Fetal_Cortex	intra	rs6700182;rs2095854;rs10900449;1:205099997:C:CT
1	1:205090000-205100000	1:205330000-205340000	6.75e-30	HiC	Giusti-Rodriguez_et_al_2019	Adult_Cortex	intra	rs6700182;rs2095854;rs10900449;1:205099997:C:CT
1	1:205090000-205100000	1:205330000-205340000	1.64e-51	HiC	Giusti-Rodriguez_et_al_2019	Fetal_Cortex	intra	rs6700182;rs2095854;rs10900449;1:205099997:C:CT
1	1:205090000-205100000	1:205350000-205360000	2.09e-23	HiC	Giusti-Rodriguez_et_al_2019	Adult_Cortex	intra	rs6700182;rs2095854;rs10900449;1:205099997:C:CT
1	1:205090000-205100000	1:205350000-205360000	1.85e-46	HiC	Giusti-Rodriguez_et_al_2019	Fetal_Cortex	intra	rs6700182;rs2095854;rs10900449;1:205099997:C:CT
1	1:205090000-205100000	1:205410000-205420000	9.78e-15	HiC	Giusti-Rodriguez_et_al_2019	Fetal_Cortex	intra	rs6700182;rs2095854;rs10900449;1:205099997:C:CT
1	1:205090000-205100000	1:205440000-205450000	1.83e-12	HiC	Giusti-Rodriguez_et_al_2019	Fetal_Cortex	intra	rs6700182;rs2095854;rs10900449;1:205099997:C:CT
1	1:205090000-205100000	1:205450000-205460000	6.94e-12	HiC	Giusti-Rodriguez_et_al_2019	Adult_Cortex	intra	rs6700182;rs2095854;rs10900449;1:205099997:C:CT
1	1:205090000-205100000	1:205490000-205500000	4.66e-14	HiC	Giusti-Rodriguez_et_al_2019	Adult_Cortex	intra	rs6700182;rs2095854;rs10900449;1:205099997:C:CT
1	1:205090000-205100000	1:205490000-205500000	5.49e-25	HiC	Giusti-Rodriguez_et_al_2019	Fetal_Cortex	intra	rs6700182;rs2095854;rs10900449;1:205099997:C:CT
1	1:205090000-205100000	1:205500000-205510000	1.59e-15	HiC	Giusti-Rodriguez_et_al_2019	Fetal_Cortex	intra	rs6700182;rs2095854;rs10900449;1:205099997:C:CT
1	1:205090000-205100000	1:205550000-205560000	2.36e-13	HiC	Giusti-Rodriguez_et_al_2019	Adult_Cortex	intra	rs6700182;rs2095854;rs10900449;1:205099997:C:CT
1	1:205090000-205100000	1:205550000-205560000	1.25e-38	HiC	Giusti-Rodriguez_et_al_2019	Fetal_Cortex	intra	rs6700182;rs2095854;rs10900449;1:205099997:C:CT
1	1:205090000-205100000	1:205560000-205570000	3.31e-14	HiC	Giusti-Rodriguez_et_al_2019	Fetal_Cortex	intra	rs6700182;rs2095854;rs10900449;1:205099997:C:CT
1	1:205090000-205100000	1:205610000-205620000	1.02e-11	HiC	Giusti-Rodriguez_et_al_2019	Adult_Cortex	intra	rs6700182;rs2095854;rs10900449;1:205099997:C:CT
1	1:205090000-205100000	1:205780000-205790000	6.92e-14	HiC	Giusti-Rodriguez_et_al_2019	Fetal_Cortex	intra	rs6700182;rs2095854;rs10900449;1:205099997:C:CT
1	1:205090000-205100000	1:205810000-205820000	1.23e-12	HiC	Giusti-Rodriguez_et_al_2019	Fetal_Cortex	intra	rs6700182;rs2095854;rs10900449;1:205099997:C:CT
1	1:205090000-205100000	1:206780000-206790000	2.67e-13	HiC	Giusti-Rodriguez_et_al_2019	Fetal_Cortex	intra	rs6700182;rs2095854;rs10900449;1:205099997:C:CT
1	1:205100000-205110000	1:204790000-204800000	8.64e-12	HiC	Giusti-Rodriguez_et_al_2019	Adult_Cortex	intra	rs6593925;rs3851291;rs3851292;rs4330974;rs11240365;rs10900451;rs2369645
1	1:205120001-205160000	1:204760001-204800000	7.98e-18	HiC	GSE87112	Mesenchymal_Stem_Cell	intra	rs6703574;rs34797971;rs11240371;rs12728202;rs7541409;rs3851294;rs386638726;rs6684220;rs11240374;rs2887527;rs12023022;rs10900458;rs3851286;rs6593929;rs2369634;rs10900466
1	1:205120001-205160000	1:205040001-205080000	1.36e-67	HiC	GSE87112	Mesenchymal_Stem_Cell	intra	rs6703574;rs34797971;rs11240371;rs12728202;rs7541409;rs3851294;rs386638726;rs6684220;rs11240374;rs2887527;rs12023022;rs10900458;rs3851286;rs6593929;rs2369634;rs10900466
1	1:205120001-205160000	1:205040001-205080000	1.34e-48	HiC	GSE87112	Mesendoderm	intra	rs6703574;rs34797971;rs11240371;rs12728202;rs7541409;rs3851294;rs386638726;rs6684220;rs11240374;rs2887527;rs12023022;rs10900458;rs3851286;rs6593929;rs2369634;rs10900466
1	1:205120001-205160000	1:205040001-205080000	9.6e-08	HiC	GSE87112	Trophoblast-like_Cell	intra	rs6703574;rs34797971;rs11240371;rs12728202;rs7541409;rs3851294;rs386638726;rs6684220;rs11240374;rs2887527;rs12023022;rs10900458;rs3851286;rs6593929;rs2369634;rs10900466
1	1:205120001-205160000	1:205040001-205080000	7.48e-37	HiC	GSE87112	hESC	intra	rs6703574;rs34797971;rs11240371;rs12728202;rs7541409;rs3851294;rs386638726;rs6684220;rs11240374;rs2887527;rs12023022;rs10900458;rs3851286;rs6593929;rs2369634;rs10900466
1	1:205120001-205160000	1:205080001-205120000	2.36e-12	HiC	GSE87112	Mesenchymal_Stem_Cell	intra	rs6703574;rs34797971;rs11240371;rs12728202;rs7541409;rs3851294;rs386638726;rs6684220;rs11240374;rs2887527;rs12023022;rs10900458;rs3851286;rs6593929;rs2369634;rs10900466
1	1:205120001-205160000	1:205160001-205200000	1.88e-17	HiC	GSE87112	Mesenchymal_Stem_Cell	intra	rs6703574;rs34797971;rs11240371;rs12728202;rs7541409;rs3851294;rs386638726;rs6684220;rs11240374;rs2887527;rs12023022;rs10900458;rs3851286;rs6593929;rs2369634;rs10900466
1	1:205120001-205160000	1:205320001-205360000	2.79e-09	HiC	GSE87112	Mesenchymal_Stem_Cell	intra	rs6703574;rs34797971;rs11240371;rs12728202;rs7541409;rs3851294;rs386638726;rs6684220;rs11240374;rs2887527;rs12023022;rs10900458;rs3851286;rs6593929;rs2369634;rs10900466
1	1:205150000-205160000	1:203760000-203770000	5.41e-12	HiC	Giusti-Rodriguez_et_al_2019	Fetal_Cortex	intra	rs3851286;rs6593929;rs2369634;rs10900466
1	1:205150000-205160000	1:204380000-204390000	6.34e-14	HiC	Giusti-Rodriguez_et_al_2019	Fetal_Cortex	intra	rs3851286;rs6593929;rs2369634;rs10900466
1	1:205150000-205160000	1:204480000-204490000	6.7e-17	HiC	Giusti-Rodriguez_et_al_2019	Fetal_Cortex	intra	rs3851286;rs6593929;rs2369634;rs10900466
1	1:205150000-205160000	1:204790000-204800000	2.05e-17	HiC	Giusti-Rodriguez_et_al_2019	Adult_Cortex	intra	rs3851286;rs6593929;rs2369634;rs10900466
1	1:205150000-205160000	1:204790000-204800000	4.6e-24	HiC	Giusti-Rodriguez_et_al_2019	Fetal_Cortex	intra	rs3851286;rs6593929;rs2369634;rs10900466
1	1:205150000-205160000	1:204900000-204910000	1.53e-15	HiC	Giusti-Rodriguez_et_al_2019	Fetal_Cortex	intra	rs3851286;rs6593929;rs2369634;rs10900466
1	1:205150000-205160000	1:204960000-204970000	2.51e-21	HiC	Giusti-Rodriguez_et_al_2019	Fetal_Cortex	intra	rs3851286;rs6593929;rs2369634;rs10900466
1	1:205150000-205160000	1:205000000-205010000	1.06e-11	HiC	Giusti-Rodriguez_et_al_2019	Adult_Cortex	intra	rs3851286;rs6593929;rs2369634;rs10900466
1	1:205150000-205160000	1:205000000-205010000	1.86e-13	HiC	Giusti-Rodriguez_et_al_2019	Fetal_Cortex	intra	rs3851286;rs6593929;rs2369634;rs10900466
1	1:205150000-205160000	1:205090000-205100000	5.08e-41	HiC	Giusti-Rodriguez_et_al_2019	Adult_Cortex	intra	rs3851286;rs6593929;rs2369634;rs10900466
1	1:205150000-205160000	1:205090000-205100000	5.51e-68	HiC	Giusti-Rodriguez_et_al_2019	Fetal_Cortex	intra	rs3851286;rs6593929;rs2369634;rs10900466
1	1:205150000-205160000	1:205170000-205180000	1.13e-11	HiC	Giusti-Rodriguez_et_al_2019	Adult_Cortex	intra	rs3851286;rs6593929;rs2369634;rs10900466
1	1:205150000-205160000	1:205170000-205180000	2.26e-15	HiC	Giusti-Rodriguez_et_al_2019	Fetal_Cortex	intra	rs3851286;rs6593929;rs2369634;rs10900466
1	1:205150000-205160000	1:205210000-205220000	9.39e-17	HiC	Giusti-Rodriguez_et_al_2019	Adult_Cortex	intra	rs3851286;rs6593929;rs2369634;rs10900466
1	1:205150000-205160000	1:205550000-205560000	2.1e-18	HiC	Giusti-Rodriguez_et_al_2019	Fetal_Cortex	intra	rs3851286;rs6593929;rs2369634;rs10900466
1	1:205160000-205170000	1:204480000-204490000	3.09e-12	HiC	Giusti-Rodriguez_et_al_2019	Fetal_Cortex	intra	rs7536494;1:205163688:T:TA;rs12078075
1	1:205160000-205170000	1:204790000-204800000	1.34e-15	HiC	Giusti-Rodriguez_et_al_2019	Fetal_Cortex	intra	rs7536494;1:205163688:T:TA;rs12078075
1	1:205160000-205170000	1:205090000-205100000	6.24e-28	HiC	Giusti-Rodriguez_et_al_2019	Fetal_Cortex	intra	rs7536494;1:205163688:T:TA;rs12078075
1	1:205160000-205170000	1:205550000-205560000	6.15e-16	HiC	Giusti-Rodriguez_et_al_2019	Fetal_Cortex	intra	rs7536494;1:205163688:T:TA;rs12078075
1	1:205160001-205200000	1:203200001-203240000	9.07e-07	HiC	GSE87112	Left_Ventricle	intra	rs7536494;1:205163688:T:TA;rs12078075;rs2369633;rs12137432;1:205198281:T:TTGTG;rs10793727
1	1:205160001-205200000	1:204680001-204720000	6.47e-08	HiC	GSE87112	Mesenchymal_Stem_Cell	intra	rs7536494;1:205163688:T:TA;rs12078075;rs2369633;rs12137432;1:205198281:T:TTGTG;rs10793727
1	1:205160001-205200000	1:204760001-204800000	9.95e-14	HiC	GSE87112	Mesenchymal_Stem_Cell	intra	rs7536494;1:205163688:T:TA;rs12078075;rs2369633;rs12137432;1:205198281:T:TTGTG;rs10793727
1	1:205160001-205200000	1:204760001-204800000	1.91e-16	HiC	GSE87112	Mesendoderm	intra	rs7536494;1:205163688:T:TA;rs12078075;rs2369633;rs12137432;1:205198281:T:TTGTG;rs10793727
1	1:205160001-205200000	1:204760001-204800000	3.2e-10	HiC	GSE87112	Trophoblast-like_Cell	intra	rs7536494;1:205163688:T:TA;rs12078075;rs2369633;rs12137432;1:205198281:T:TTGTG;rs10793727
1	1:205160001-205200000	1:204760001-204800000	4.32e-11	HiC	GSE87112	hESC	intra	rs7536494;1:205163688:T:TA;rs12078075;rs2369633;rs12137432;1:205198281:T:TTGTG;rs10793727
1	1:205160001-205200000	1:204920001-204960000	4.55e-07	HiC	GSE87112	Mesenchymal_Stem_Cell	intra	rs7536494;1:205163688:T:TA;rs12078075;rs2369633;rs12137432;1:205198281:T:TTGTG;rs10793727
1	1:205160001-205200000	1:204960001-205000000	1.98e-08	HiC	GSE87112	Mesendoderm	intra	rs7536494;1:205163688:T:TA;rs12078075;rs2369633;rs12137432;1:205198281:T:TTGTG;rs10793727
1	1:205160001-205200000	1:205040001-205080000	7e-10	HiC	GSE87112	Left_Ventricle	intra	rs7536494;1:205163688:T:TA;rs12078075;rs2369633;rs12137432;1:205198281:T:TTGTG;rs10793727
1	1:205160001-205200000	1:205040001-205080000	4.51e-125	HiC	GSE87112	Mesenchymal_Stem_Cell	intra	rs7536494;1:205163688:T:TA;rs12078075;rs2369633;rs12137432;1:205198281:T:TTGTG;rs10793727
1	1:205160001-205200000	1:205040001-205080000	1.06e-77	HiC	GSE87112	Mesendoderm	intra	rs7536494;1:205163688:T:TA;rs12078075;rs2369633;rs12137432;1:205198281:T:TTGTG;rs10793727
1	1:205160001-205200000	1:205040001-205080000	6.16e-22	HiC	GSE87112	Trophoblast-like_Cell	intra	rs7536494;1:205163688:T:TA;rs12078075;rs2369633;rs12137432;1:205198281:T:TTGTG;rs10793727
1	1:205160001-205200000	1:205040001-205080000	1.02e-78	HiC	GSE87112	hESC	intra	rs7536494;1:205163688:T:TA;rs12078075;rs2369633;rs12137432;1:205198281:T:TTGTG;rs10793727
1	1:205160001-205200000	1:205080001-205120000	6.42e-40	HiC	GSE87112	Mesenchymal_Stem_Cell	intra	rs7536494;1:205163688:T:TA;rs12078075;rs2369633;rs12137432;1:205198281:T:TTGTG;rs10793727
1	1:205160001-205200000	1:205080001-205120000	4e-17	HiC	GSE87112	Mesendoderm	intra	rs7536494;1:205163688:T:TA;rs12078075;rs2369633;rs12137432;1:205198281:T:TTGTG;rs10793727
1	1:205160001-205200000	1:205080001-205120000	2.2e-11	HiC	GSE87112	hESC	intra	rs7536494;1:205163688:T:TA;rs12078075;rs2369633;rs12137432;1:205198281:T:TTGTG;rs10793727
1	1:205160001-205200000	1:205120001-205160000	1.88e-17	HiC	GSE87112	Mesenchymal_Stem_Cell	intra	rs7536494;1:205163688:T:TA;rs12078075;rs2369633;rs12137432;1:205198281:T:TTGTG;rs10793727
1	1:205160001-205200000	1:205320001-205360000	1.3e-16	HiC	GSE87112	Mesenchymal_Stem_Cell	intra	rs7536494;1:205163688:T:TA;rs12078075;rs2369633;rs12137432;1:205198281:T:TTGTG;rs10793727
1	1:205160001-205200000	1:205320001-205360000	2.06e-18	HiC	GSE87112	Mesendoderm	intra	rs7536494;1:205163688:T:TA;rs12078075;rs2369633;rs12137432;1:205198281:T:TTGTG;rs10793727
1	1:205160001-205200000	1:205320001-205360000	2.55e-09	HiC	GSE87112	hESC	intra	rs7536494;1:205163688:T:TA;rs12078075;rs2369633;rs12137432;1:205198281:T:TTGTG;rs10793727
1	1:205190000-205200000	1:205000000-205010000	7.31e-13	HiC	Giusti-Rodriguez_et_al_2019	Adult_Cortex	intra	1:205198281:T:TTGTG;rs10793727
1	1:205190000-205200000	1:205040000-205050000	4.48e-15	HiC	Giusti-Rodriguez_et_al_2019	Adult_Cortex	intra	1:205198281:T:TTGTG;rs10793727
1	1:205190000-205200000	1:205090000-205100000	4.8e-49	HiC	Giusti-Rodriguez_et_al_2019	Adult_Cortex	intra	1:205198281:T:TTGTG;rs10793727
1	1:205190000-205200000	1:205090000-205100000	1.54e-22	HiC	Giusti-Rodriguez_et_al_2019	Fetal_Cortex	intra	1:205198281:T:TTGTG;rs10793727
1	1:205190000-205200000	1:205210000-205220000	1.14e-14	HiC	Giusti-Rodriguez_et_al_2019	Adult_Cortex	intra	1:205198281:T:TTGTG;rs10793727
1	1:205190000-205200000	1:205330000-205340000	9.39e-17	HiC	Giusti-Rodriguez_et_al_2019	Fetal_Cortex	intra	1:205198281:T:TTGTG;rs10793727
1	1:205190000-205200000	1:205490000-205500000	4.57e-13	HiC	Giusti-Rodriguez_et_al_2019	Adult_Cortex	intra	1:205198281:T:TTGTG;rs10793727
1	1:205200000-205210000	1:205090000-205100000	1.12e-26	HiC	Giusti-Rodriguez_et_al_2019	Adult_Cortex	intra	rs11240396;rs896319;rs896322
1	1:205200000-205210000	1:205090000-205100000	2.68e-18	HiC	Giusti-Rodriguez_et_al_2019	Fetal_Cortex	intra	rs11240396;rs896319;rs896322
1	1:205200001-205240000	1:202520001-202560000	3.29e-07	HiC	GSE87112	Left_Ventricle	intra	rs11240396;rs896319;rs896322;rs1172141;rs1172155;rs1172112;rs1668874
1	1:205200001-205240000	1:204760001-204800000	2.01e-10	HiC	GSE87112	Mesenchymal_Stem_Cell	intra	rs11240396;rs896319;rs896322;rs1172141;rs1172155;rs1172112;rs1668874
1	1:205200001-205240000	1:205040001-205080000	3.82e-56	HiC	GSE87112	Mesenchymal_Stem_Cell	intra	rs11240396;rs896319;rs896322;rs1172141;rs1172155;rs1172112;rs1668874
1	1:205200001-205240000	1:205040001-205080000	1.47e-22	HiC	GSE87112	Mesendoderm	intra	rs11240396;rs896319;rs896322;rs1172141;rs1172155;rs1172112;rs1668874
1	1:205200001-205240000	1:205040001-205080000	5.6e-07	HiC	GSE87112	Trophoblast-like_Cell	intra	rs11240396;rs896319;rs896322;rs1172141;rs1172155;rs1172112;rs1668874
1	1:205200001-205240000	1:205040001-205080000	3.01e-31	HiC	GSE87112	hESC	intra	rs11240396;rs896319;rs896322;rs1172141;rs1172155;rs1172112;rs1668874
1	1:205210000-205220000	1:204790000-204800000	1.1e-15	HiC	Giusti-Rodriguez_et_al_2019	Fetal_Cortex	intra	rs1172141
1	1:205210000-205220000	1:204960000-204970000	1.37e-24	HiC	Giusti-Rodriguez_et_al_2019	Fetal_Cortex	intra	rs1172141
1	1:205210000-205220000	1:204980000-204990000	2.89e-15	HiC	Giusti-Rodriguez_et_al_2019	Adult_Cortex	intra	rs1172141
1	1:205210000-205220000	1:205000000-205010000	4.81e-14	HiC	Giusti-Rodriguez_et_al_2019	Adult_Cortex	intra	rs1172141
1	1:205210000-205220000	1:205040000-205050000	1.21e-29	HiC	Giusti-Rodriguez_et_al_2019	Adult_Cortex	intra	rs1172141
1	1:205210000-205220000	1:205090000-205100000	8.16e-68	HiC	Giusti-Rodriguez_et_al_2019	Adult_Cortex	intra	rs1172141
1	1:205210000-205220000	1:205090000-205100000	5.42e-40	HiC	Giusti-Rodriguez_et_al_2019	Fetal_Cortex	intra	rs1172141
1	1:205210000-205220000	1:205150000-205160000	9.39e-17	HiC	Giusti-Rodriguez_et_al_2019	Adult_Cortex	intra	rs1172141
1	1:205210000-205220000	1:205190000-205200000	1.14e-14	HiC	Giusti-Rodriguez_et_al_2019	Adult_Cortex	intra	rs1172141
1	1:205210000-205220000	1:205300000-205310000	1.26e-18	HiC	Giusti-Rodriguez_et_al_2019	Fetal_Cortex	intra	rs1172141
1	1:205210000-205220000	1:205330000-205340000	1.5e-15	HiC	Giusti-Rodriguez_et_al_2019	Adult_Cortex	intra	rs1172141
1	1:205210000-205220000	1:205330000-205340000	3.78e-24	HiC	Giusti-Rodriguez_et_al_2019	Fetal_Cortex	intra	rs1172141
1	1:205210000-205220000	1:205440000-205450000	1.81e-14	HiC	Giusti-Rodriguez_et_al_2019	Fetal_Cortex	intra	rs1172141
1	1:205210000-205220000	1:205550000-205560000	2.26e-14	HiC	Giusti-Rodriguez_et_al_2019	Fetal_Cortex	intra	rs1172141
1	1:205230000-205240000	1:205090000-205100000	2.37e-12	HiC	Giusti-Rodriguez_et_al_2019	Fetal_Cortex	intra	rs1172112;rs1668874
1	1:205240000-205250000	1:204960000-204970000	2.33e-13	HiC	Giusti-Rodriguez_et_al_2019	Fetal_Cortex	intra	rs9659978;rs17728;rs1172128;rs1172134
1	1:205240000-205250000	1:205090000-205100000	3.39e-30	HiC	Giusti-Rodriguez_et_al_2019	Adult_Cortex	intra	rs9659978;rs17728;rs1172128;rs1172134
1	1:205240000-205250000	1:205090000-205100000	4.64e-23	HiC	Giusti-Rodriguez_et_al_2019	Fetal_Cortex	intra	rs9659978;rs17728;rs1172128;rs1172134
1	1:205240000-205250000	1:205290000-205300000	3.84e-32	HiC	Giusti-Rodriguez_et_al_2019	Adult_Cortex	intra	rs9659978;rs17728;rs1172128;rs1172134
1	1:205240000-205250000	1:205290000-205300000	1.3e-16	HiC	Giusti-Rodriguez_et_al_2019	Fetal_Cortex	intra	rs9659978;rs17728;rs1172128;rs1172134
1	1:205240000-205250000	1:205490000-205500000	4.22e-18	HiC	Giusti-Rodriguez_et_al_2019	Adult_Cortex	intra	rs9659978;rs17728;rs1172128;rs1172134
1	1:205240000-205250000	1:205490000-205500000	1.37e-24	HiC	Giusti-Rodriguez_et_al_2019	Fetal_Cortex	intra	rs9659978;rs17728;rs1172128;rs1172134
1	1:205240000-205250000	1:205550000-205560000	8.64e-12	HiC	Giusti-Rodriguez_et_al_2019	Adult_Cortex	intra	rs9659978;rs17728;rs1172128;rs1172134
1	1:205240000-205250000	1:205550000-205560000	6.85e-28	HiC	Giusti-Rodriguez_et_al_2019	Fetal_Cortex	intra	rs9659978;rs17728;rs1172128;rs1172134
1	1:205240001-205280000	1:205040001-205080000	7.8e-09	HiC	GSE87112	Mesenchymal_Stem_Cell	intra	rs9659978;rs17728;rs1172128;rs1172134;1:205250219:A:AAAAC;rs896321;rs1172122;rs1172123;rs373079331
1	1:205240001-205280000	1:205040001-205080000	8.5e-08	HiC	GSE87112	hESC	intra	rs9659978;rs17728;rs1172128;rs1172134;1:205250219:A:AAAAC;rs896321;rs1172122;rs1172123;rs373079331
1	1:205240001-205280000	1:205280001-205320000	1.45e-07	HiC	GSE87112	Spleen	intra	rs9659978;rs17728;rs1172128;rs1172134;1:205250219:A:AAAAC;rs896321;rs1172122;rs1172123;rs373079331
1	1:205250000-205260000	1:205090000-205100000	1.88e-11	HiC	Giusti-Rodriguez_et_al_2019	Fetal_Cortex	intra	1:205250219:A:AAAAC;rs896321
1	1:205250000-205260000	1:205290000-205300000	3.48e-12	HiC	Giusti-Rodriguez_et_al_2019	Adult_Cortex	intra	1:205250219:A:AAAAC;rs896321
1	1:205250000-205260000	1:205290000-205300000	2.41e-13	HiC	Giusti-Rodriguez_et_al_2019	Fetal_Cortex	intra	1:205250219:A:AAAAC;rs896321
1	1:205250000-205260000	1:205490000-205500000	9.82e-23	HiC	Giusti-Rodriguez_et_al_2019	Fetal_Cortex	intra	1:205250219:A:AAAAC;rs896321
1	1:205250000-205260000	1:205550000-205560000	1.68e-19	HiC	Giusti-Rodriguez_et_al_2019	Fetal_Cortex	intra	1:205250219:A:AAAAC;rs896321
1	1:205280001-205320000	1:203760001-203800000	8.23e-07	HiC	GSE87112	Left_Ventricle	intra	rs56323810;rs55966786
1	1:205280001-205320000	1:204760001-204800000	1.58e-07	HiC	GSE87112	Mesenchymal_Stem_Cell	intra	rs56323810;rs55966786
1	1:205280001-205320000	1:205040001-205080000	1.13e-31	HiC	GSE87112	Mesenchymal_Stem_Cell	intra	rs56323810;rs55966786
1	1:205280001-205320000	1:205040001-205080000	6.3e-24	HiC	GSE87112	Mesendoderm	intra	rs56323810;rs55966786
1	1:205280001-205320000	1:205040001-205080000	1.44e-12	HiC	GSE87112	Trophoblast-like_Cell	intra	rs56323810;rs55966786
1	1:205280001-205320000	1:205040001-205080000	8.79e-20	HiC	GSE87112	hESC	intra	rs56323810;rs55966786
1	1:205280001-205320000	1:205240001-205280000	1.45e-07	HiC	GSE87112	Spleen	intra	rs56323810;rs55966786
1	1:205280001-205320000	1:205320001-205360000	9.46e-10	HiC	GSE87112	Left_Ventricle	intra	rs56323810;rs55966786
1	1:205280001-205320000	1:205320001-205360000	2.32e-70	HiC	GSE87112	Mesenchymal_Stem_Cell	intra	rs56323810;rs55966786
1	1:205280001-205320000	1:205320001-205360000	1.26e-39	HiC	GSE87112	Mesendoderm	intra	rs56323810;rs55966786
1	1:205280001-205320000	1:205320001-205360000	2.97e-15	HiC	GSE87112	Trophoblast-like_Cell	intra	rs56323810;rs55966786
1	1:205280001-205320000	1:205320001-205360000	1.31e-31	HiC	GSE87112	hESC	intra	rs56323810;rs55966786
1	1:205280001-205320000	1:205440001-205480000	7.26e-32	HiC	GSE87112	Mesenchymal_Stem_Cell	intra	rs56323810;rs55966786
1	1:205280001-205320000	1:205440001-205480000	7.11e-09	HiC	GSE87112	Mesendoderm	intra	rs56323810;rs55966786
1	1:205280001-205320000	1:205440001-205480000	9.84e-07	HiC	GSE87112	hESC	intra	rs56323810;rs55966786
1	1:205280001-205320000	1:205480001-205520000	1.3e-09	HiC	GSE87112	Spleen	intra	rs56323810;rs55966786
1	1:205280001-205320000	1:205480001-205520000	7.6e-22	HiC	GSE87112	Mesenchymal_Stem_Cell	intra	rs56323810;rs55966786
1	1:205280001-205320000	1:205480001-205520000	1.21e-08	HiC	GSE87112	Mesendoderm	intra	rs56323810;rs55966786
1	1:205280001-205320000	1:205520001-205560000	1.55e-09	HiC	GSE87112	Mesenchymal_Stem_Cell	intra	rs56323810;rs55966786
1	1:205280001-205320000	1:206280001-206320000	1.48e-07	HiC	GSE87112	Mesenchymal_Stem_Cell	intra	rs56323810;rs55966786
1	1:205290000-205300000	1:205090000-205100000	5.92e-12	HiC	Giusti-Rodriguez_et_al_2019	Fetal_Cortex	intra	rs56323810;rs55966786
1	1:205290000-205300000	1:205240000-205250000	3.84e-32	HiC	Giusti-Rodriguez_et_al_2019	Adult_Cortex	intra	rs56323810;rs55966786
1	1:205290000-205300000	1:205240000-205250000	1.3e-16	HiC	Giusti-Rodriguez_et_al_2019	Fetal_Cortex	intra	rs56323810;rs55966786
1	1:205290000-205300000	1:205250000-205260000	3.48e-12	HiC	Giusti-Rodriguez_et_al_2019	Adult_Cortex	intra	rs56323810;rs55966786
1	1:205290000-205300000	1:205250000-205260000	2.41e-13	HiC	Giusti-Rodriguez_et_al_2019	Fetal_Cortex	intra	rs56323810;rs55966786
1	1:205290000-205300000	1:205330000-205340000	3.05e-13	HiC	Giusti-Rodriguez_et_al_2019	Adult_Cortex	intra	rs56323810;rs55966786
1	1:205290000-205300000	1:205330000-205340000	7.83e-14	HiC	Giusti-Rodriguez_et_al_2019	Fetal_Cortex	intra	rs56323810;rs55966786
2	2:110000-120000	2:50000-60000	1.49e-14	HiC	Giusti-Rodriguez_et_al_2019	Fetal_Cortex	intra	rs300780;2:110982:A:AT;rs17041320;rs13030307;rs1078763;rs12613281;rs876724;rs6718433;rs12998524;rs10519439
2	2:120001-160000	2:1000001-1040000	1.05e-07	HiC	GSE87112	Mesenchymal_Stem_Cell	intra	rs62116705;rs1543162;rs1461027;rs11684439;rs13035315;rs543082799;rs632344;rs140933289;rs12714396;rs2126130;rs12623893;rs10205267;rs10196255;rs62116740;rs56390485;rs10176358;rs13017669;rs11678766;rs9677278;rs13025125;rs60785419;rs55647705;rs56193320;rs6740037;rs62116745;rs77818233;2:141043:T:TAAGA;rs9677393;rs425068;rs447592;rs440528;rs56174623;rs9309726;rs9309727;rs408578;rs1461029;2:145965:G:GTT…
2	2:120001-160000	2:1040001-1080000	3.75e-07	HiC	GSE87112	Left_Ventricle	intra	rs62116705;rs1543162;rs1461027;rs11684439;rs13035315;rs543082799;rs632344;rs140933289;rs12714396;rs2126130;rs12623893;rs10205267;rs10196255;rs62116740;rs56390485;rs10176358;rs13017669;rs11678766;rs9677278;rs13025125;rs60785419;rs55647705;rs56193320;rs6740037;rs62116745;rs77818233;2:141043:T:TAAGA;rs9677393;rs425068;rs447592;rs440528;rs56174623;rs9309726;rs9309727;rs408578;rs1461029;2:145965:G:GTT…
2	2:120001-160000	2:1040001-1080000	9.07e-39	HiC	GSE87112	Mesenchymal_Stem_Cell	intra	rs62116705;rs1543162;rs1461027;rs11684439;rs13035315;rs543082799;rs632344;rs140933289;rs12714396;rs2126130;rs12623893;rs10205267;rs10196255;rs62116740;rs56390485;rs10176358;rs13017669;rs11678766;rs9677278;rs13025125;rs60785419;rs55647705;rs56193320;rs6740037;rs62116745;rs77818233;2:141043:T:TAAGA;rs9677393;rs425068;rs447592;rs440528;rs56174623;rs9309726;rs9309727;rs408578;rs1461029;2:145965:G:GTT…
2	2:120001-160000	2:1040001-1080000	8.17e-07	HiC	GSE87112	Mesendoderm	intra	rs62116705;rs1543162;rs1461027;rs11684439;rs13035315;rs543082799;rs632344;rs140933289;rs12714396;rs2126130;rs12623893;rs10205267;rs10196255;rs62116740;rs56390485;rs10176358;rs13017669;rs11678766;rs9677278;rs13025125;rs60785419;rs55647705;rs56193320;rs6740037;rs62116745;rs77818233;2:141043:T:TAAGA;rs9677393;rs425068;rs447592;rs440528;rs56174623;rs9309726;rs9309727;rs408578;rs1461029;2:145965:G:GTT…
2	2:120001-160000	2:1040001-1080000	3.32e-08	HiC	GSE87112	hESC	intra	rs62116705;rs1543162;rs1461027;rs11684439;rs13035315;rs543082799;rs632344;rs140933289;rs12714396;rs2126130;rs12623893;rs10205267;rs10196255;rs62116740;rs56390485;rs10176358;rs13017669;rs11678766;rs9677278;rs13025125;rs60785419;rs55647705;rs56193320;rs6740037;rs62116745;rs77818233;2:141043:T:TAAGA;rs9677393;rs425068;rs447592;rs440528;rs56174623;rs9309726;rs9309727;rs408578;rs1461029;2:145965:G:GTT…
2	2:120001-160000	2:1120001-1160000	8.75e-11	HiC	GSE87112	Mesenchymal_Stem_Cell	intra	rs62116705;rs1543162;rs1461027;rs11684439;rs13035315;rs543082799;rs632344;rs140933289;rs12714396;rs2126130;rs12623893;rs10205267;rs10196255;rs62116740;rs56390485;rs10176358;rs13017669;rs11678766;rs9677278;rs13025125;rs60785419;rs55647705;rs56193320;rs6740037;rs62116745;rs77818233;2:141043:T:TAAGA;rs9677393;rs425068;rs447592;rs440528;rs56174623;rs9309726;rs9309727;rs408578;rs1461029;2:145965:G:GTT…
2	2:120001-160000	2:1200001-1240000	7.97e-15	HiC	GSE87112	Mesenchymal_Stem_Cell	intra	rs62116705;rs1543162;rs1461027;rs11684439;rs13035315;rs543082799;rs632344;rs140933289;rs12714396;rs2126130;rs12623893;rs10205267;rs10196255;rs62116740;rs56390485;rs10176358;rs13017669;rs11678766;rs9677278;rs13025125;rs60785419;rs55647705;rs56193320;rs6740037;rs62116745;rs77818233;2:141043:T:TAAGA;rs9677393;rs425068;rs447592;rs440528;rs56174623;rs9309726;rs9309727;rs408578;rs1461029;2:145965:G:GTT…
2	2:120001-160000	2:1240001-1280000	2.05e-07	HiC	GSE87112	Mesenchymal_Stem_Cell	intra	rs62116705;rs1543162;rs1461027;rs11684439;rs13035315;rs543082799;rs632344;rs140933289;rs12714396;rs2126130;rs12623893;rs10205267;rs10196255;rs62116740;rs56390485;rs10176358;rs13017669;rs11678766;rs9677278;rs13025125;rs60785419;rs55647705;rs56193320;rs6740037;rs62116745;rs77818233;2:141043:T:TAAGA;rs9677393;rs425068;rs447592;rs440528;rs56174623;rs9309726;rs9309727;rs408578;rs1461029;2:145965:G:GTT…
2	2:120001-160000	2:1280001-1320000	3.11e-15	HiC	GSE87112	Mesenchymal_Stem_Cell	intra	rs62116705;rs1543162;rs1461027;rs11684439;rs13035315;rs543082799;rs632344;rs140933289;rs12714396;rs2126130;rs12623893;rs10205267;rs10196255;rs62116740;rs56390485;rs10176358;rs13017669;rs11678766;rs9677278;rs13025125;rs60785419;rs55647705;rs56193320;rs6740037;rs62116745;rs77818233;2:141043:T:TAAGA;rs9677393;rs425068;rs447592;rs440528;rs56174623;rs9309726;rs9309727;rs408578;rs1461029;2:145965:G:GTT…
2	2:120001-160000	2:1320001-1360000	3.66e-16	HiC	GSE87112	Mesenchymal_Stem_Cell	intra	rs62116705;rs1543162;rs1461027;rs11684439;rs13035315;rs543082799;rs632344;rs140933289;rs12714396;rs2126130;rs12623893;rs10205267;rs10196255;rs62116740;rs56390485;rs10176358;rs13017669;rs11678766;rs9677278;rs13025125;rs60785419;rs55647705;rs56193320;rs6740037;rs62116745;rs77818233;2:141043:T:TAAGA;rs9677393;rs425068;rs447592;rs440528;rs56174623;rs9309726;rs9309727;rs408578;rs1461029;2:145965:G:GTT…
2	2:120001-160000	2:1360001-1400000	1.11e-24	HiC	GSE87112	Mesenchymal_Stem_Cell	intra	rs62116705;rs1543162;rs1461027;rs11684439;rs13035315;rs543082799;rs632344;rs140933289;rs12714396;rs2126130;rs12623893;rs10205267;rs10196255;rs62116740;rs56390485;rs10176358;rs13017669;rs11678766;rs9677278;rs13025125;rs60785419;rs55647705;rs56193320;rs6740037;rs62116745;rs77818233;2:141043:T:TAAGA;rs9677393;rs425068;rs447592;rs440528;rs56174623;rs9309726;rs9309727;rs408578;rs1461029;2:145965:G:GTT…
2	2:120001-160000	2:1-40000	1.31e-70	HiC	GSE87112	Mesendoderm	intra	rs62116705;rs1543162;rs1461027;rs11684439;rs13035315;rs543082799;rs632344;rs140933289;rs12714396;rs2126130;rs12623893;rs10205267;rs10196255;rs62116740;rs56390485;rs10176358;rs13017669;rs11678766;rs9677278;rs13025125;rs60785419;rs55647705;rs56193320;rs6740037;rs62116745;rs77818233;2:141043:T:TAAGA;rs9677393;rs425068;rs447592;rs440528;rs56174623;rs9309726;rs9309727;rs408578;rs1461029;2:145965:G:GTT…
2	2:120001-160000	2:1-40000	1.6e-13	HiC	GSE87112	Trophoblast-like_Cell	intra	rs62116705;rs1543162;rs1461027;rs11684439;rs13035315;rs543082799;rs632344;rs140933289;rs12714396;rs2126130;rs12623893;rs10205267;rs10196255;rs62116740;rs56390485;rs10176358;rs13017669;rs11678766;rs9677278;rs13025125;rs60785419;rs55647705;rs56193320;rs6740037;rs62116745;rs77818233;2:141043:T:TAAGA;rs9677393;rs425068;rs447592;rs440528;rs56174623;rs9309726;rs9309727;rs408578;rs1461029;2:145965:G:GTT…
2	2:120001-160000	2:1-40000	3.61e-64	HiC	GSE87112	hESC	intra	rs62116705;rs1543162;rs1461027;rs11684439;rs13035315;rs543082799;rs632344;rs140933289;rs12714396;rs2126130;rs12623893;rs10205267;rs10196255;rs62116740;rs56390485;rs10176358;rs13017669;rs11678766;rs9677278;rs13025125;rs60785419;rs55647705;rs56193320;rs6740037;rs62116745;rs77818233;2:141043:T:TAAGA;rs9677393;rs425068;rs447592;rs440528;rs56174623;rs9309726;rs9309727;rs408578;rs1461029;2:145965:G:GTT…
2	2:120001-160000	2:1400001-1440000	9.83e-14	HiC	GSE87112	Mesenchymal_Stem_Cell	intra	rs62116705;rs1543162;rs1461027;rs11684439;rs13035315;rs543082799;rs632344;rs140933289;rs12714396;rs2126130;rs12623893;rs10205267;rs10196255;rs62116740;rs56390485;rs10176358;rs13017669;rs11678766;rs9677278;rs13025125;rs60785419;rs55647705;rs56193320;rs6740037;rs62116745;rs77818233;2:141043:T:TAAGA;rs9677393;rs425068;rs447592;rs440528;rs56174623;rs9309726;rs9309727;rs408578;rs1461029;2:145965:G:GTT…
2	2:120001-160000	2:160001-200000	1.89e-17	HiC	GSE87112	Left_Ventricle	intra	rs62116705;rs1543162;rs1461027;rs11684439;rs13035315;rs543082799;rs632344;rs140933289;rs12714396;rs2126130;rs12623893;rs10205267;rs10196255;rs62116740;rs56390485;rs10176358;rs13017669;rs11678766;rs9677278;rs13025125;rs60785419;rs55647705;rs56193320;rs6740037;rs62116745;rs77818233;2:141043:T:TAAGA;rs9677393;rs425068;rs447592;rs440528;rs56174623;rs9309726;rs9309727;rs408578;rs1461029;2:145965:G:GTT…
2	2:120001-160000	2:160001-200000	2.34e-62	HiC	GSE87112	Mesenchymal_Stem_Cell	intra	rs62116705;rs1543162;rs1461027;rs11684439;rs13035315;rs543082799;rs632344;rs140933289;rs12714396;rs2126130;rs12623893;rs10205267;rs10196255;rs62116740;rs56390485;rs10176358;rs13017669;rs11678766;rs9677278;rs13025125;rs60785419;rs55647705;rs56193320;rs6740037;rs62116745;rs77818233;2:141043:T:TAAGA;rs9677393;rs425068;rs447592;rs440528;rs56174623;rs9309726;rs9309727;rs408578;rs1461029;2:145965:G:GTT…
2	2:120001-160000	2:160001-200000	1.39e-76	HiC	GSE87112	Mesendoderm	intra	rs62116705;rs1543162;rs1461027;rs11684439;rs13035315;rs543082799;rs632344;rs140933289;rs12714396;rs2126130;rs12623893;rs10205267;rs10196255;rs62116740;rs56390485;rs10176358;rs13017669;rs11678766;rs9677278;rs13025125;rs60785419;rs55647705;rs56193320;rs6740037;rs62116745;rs77818233;2:141043:T:TAAGA;rs9677393;rs425068;rs447592;rs440528;rs56174623;rs9309726;rs9309727;rs408578;rs1461029;2:145965:G:GTT…
2	2:120001-160000	2:160001-200000	2.76e-33	HiC	GSE87112	Trophoblast-like_Cell	intra	rs62116705;rs1543162;rs1461027;rs11684439;rs13035315;rs543082799;rs632344;rs140933289;rs12714396;rs2126130;rs12623893;rs10205267;rs10196255;rs62116740;rs56390485;rs10176358;rs13017669;rs11678766;rs9677278;rs13025125;rs60785419;rs55647705;rs56193320;rs6740037;rs62116745;rs77818233;2:141043:T:TAAGA;rs9677393;rs425068;rs447592;rs440528;rs56174623;rs9309726;rs9309727;rs408578;rs1461029;2:145965:G:GTT…
2	2:120001-160000	2:160001-200000	9.72e-115	HiC	GSE87112	hESC	intra	rs62116705;rs1543162;rs1461027;rs11684439;rs13035315;rs543082799;rs632344;rs140933289;rs12714396;rs2126130;rs12623893;rs10205267;rs10196255;rs62116740;rs56390485;rs10176358;rs13017669;rs11678766;rs9677278;rs13025125;rs60785419;rs55647705;rs56193320;rs6740037;rs62116745;rs77818233;2:141043:T:TAAGA;rs9677393;rs425068;rs447592;rs440528;rs56174623;rs9309726;rs9309727;rs408578;rs1461029;2:145965:G:GTT…
2	2:120001-160000	2:1800001-1840000	3.77e-14	HiC	GSE87112	Mesenchymal_Stem_Cell	intra	rs62116705;rs1543162;rs1461027;rs11684439;rs13035315;rs543082799;rs632344;rs140933289;rs12714396;rs2126130;rs12623893;rs10205267;rs10196255;rs62116740;rs56390485;rs10176358;rs13017669;rs11678766;rs9677278;rs13025125;rs60785419;rs55647705;rs56193320;rs6740037;rs62116745;rs77818233;2:141043:T:TAAGA;rs9677393;rs425068;rs447592;rs440528;rs56174623;rs9309726;rs9309727;rs408578;rs1461029;2:145965:G:GTT…
2	2:120001-160000	2:1880001-1920000	1.83e-07	HiC	GSE87112	Mesenchymal_Stem_Cell	intra	rs62116705;rs1543162;rs1461027;rs11684439;rs13035315;rs543082799;rs632344;rs140933289;rs12714396;rs2126130;rs12623893;rs10205267;rs10196255;rs62116740;rs56390485;rs10176358;rs13017669;rs11678766;rs9677278;rs13025125;rs60785419;rs55647705;rs56193320;rs6740037;rs62116745;rs77818233;2:141043:T:TAAGA;rs9677393;rs425068;rs447592;rs440528;rs56174623;rs9309726;rs9309727;rs408578;rs1461029;2:145965:G:GTT…
2	2:120001-160000	2:1920001-1960000	7.92e-17	HiC	GSE87112	Mesenchymal_Stem_Cell	intra	rs62116705;rs1543162;rs1461027;rs11684439;rs13035315;rs543082799;rs632344;rs140933289;rs12714396;rs2126130;rs12623893;rs10205267;rs10196255;rs62116740;rs56390485;rs10176358;rs13017669;rs11678766;rs9677278;rs13025125;rs60785419;rs55647705;rs56193320;rs6740037;rs62116745;rs77818233;2:141043:T:TAAGA;rs9677393;rs425068;rs447592;rs440528;rs56174623;rs9309726;rs9309727;rs408578;rs1461029;2:145965:G:GTT…
2	2:120001-160000	2:1960001-2000000	4.99e-09	HiC	GSE87112	Mesenchymal_Stem_Cell	intra	rs62116705;rs1543162;rs1461027;rs11684439;rs13035315;rs543082799;rs632344;rs140933289;rs12714396;rs2126130;rs12623893;rs10205267;rs10196255;rs62116740;rs56390485;rs10176358;rs13017669;rs11678766;rs9677278;rs13025125;rs60785419;rs55647705;rs56193320;rs6740037;rs62116745;rs77818233;2:141043:T:TAAGA;rs9677393;rs425068;rs447592;rs440528;rs56174623;rs9309726;rs9309727;rs408578;rs1461029;2:145965:G:GTT…
2	2:120001-160000	2:2000001-2040000	8.68e-09	HiC	GSE87112	Mesenchymal_Stem_Cell	intra	rs62116705;rs1543162;rs1461027;rs11684439;rs13035315;rs543082799;rs632344;rs140933289;rs12714396;rs2126130;rs12623893;rs10205267;rs10196255;rs62116740;rs56390485;rs10176358;rs13017669;rs11678766;rs9677278;rs13025125;rs60785419;rs55647705;rs56193320;rs6740037;rs62116745;rs77818233;2:141043:T:TAAGA;rs9677393;rs425068;rs447592;rs440528;rs56174623;rs9309726;rs9309727;rs408578;rs1461029;2:145965:G:GTT…
2	2:120001-160000	2:200001-240000	3.78e-14	HiC	GSE87112	Mesendoderm	intra	rs62116705;rs1543162;rs1461027;rs11684439;rs13035315;rs543082799;rs632344;rs140933289;rs12714396;rs2126130;rs12623893;rs10205267;rs10196255;rs62116740;rs56390485;rs10176358;rs13017669;rs11678766;rs9677278;rs13025125;rs60785419;rs55647705;rs56193320;rs6740037;rs62116745;rs77818233;2:141043:T:TAAGA;rs9677393;rs425068;rs447592;rs440528;rs56174623;rs9309726;rs9309727;rs408578;rs1461029;2:145965:G:GTT…
2	2:120001-160000	2:200001-240000	7.48e-13	HiC	GSE87112	hESC	intra	rs62116705;rs1543162;rs1461027;rs11684439;rs13035315;rs543082799;rs632344;rs140933289;rs12714396;rs2126130;rs12623893;rs10205267;rs10196255;rs62116740;rs56390485;rs10176358;rs13017669;rs11678766;rs9677278;rs13025125;rs60785419;rs55647705;rs56193320;rs6740037;rs62116745;rs77818233;2:141043:T:TAAGA;rs9677393;rs425068;rs447592;rs440528;rs56174623;rs9309726;rs9309727;rs408578;rs1461029;2:145965:G:GTT…
2	2:120001-160000	2:2040001-2080000	4.87e-26	HiC	GSE87112	Mesenchymal_Stem_Cell	intra	rs62116705;rs1543162;rs1461027;rs11684439;rs13035315;rs543082799;rs632344;rs140933289;rs12714396;rs2126130;rs12623893;rs10205267;rs10196255;rs62116740;rs56390485;rs10176358;rs13017669;rs11678766;rs9677278;rs13025125;rs60785419;rs55647705;rs56193320;rs6740037;rs62116745;rs77818233;2:141043:T:TAAGA;rs9677393;rs425068;rs447592;rs440528;rs56174623;rs9309726;rs9309727;rs408578;rs1461029;2:145965:G:GTT…
2	2:120001-160000	2:2080001-2120000	7.81e-10	HiC	GSE87112	Mesenchymal_Stem_Cell	intra	rs62116705;rs1543162;rs1461027;rs11684439;rs13035315;rs543082799;rs632344;rs140933289;rs12714396;rs2126130;rs12623893;rs10205267;rs10196255;rs62116740;rs56390485;rs10176358;rs13017669;rs11678766;rs9677278;rs13025125;rs60785419;rs55647705;rs56193320;rs6740037;rs62116745;rs77818233;2:141043:T:TAAGA;rs9677393;rs425068;rs447592;rs440528;rs56174623;rs9309726;rs9309727;rs408578;rs1461029;2:145965:G:GTT…
2	2:120001-160000	2:2160001-2200000	1.16e-12	HiC	GSE87112	Mesenchymal_Stem_Cell	intra	rs62116705;rs1543162;rs1461027;rs11684439;rs13035315;rs543082799;rs632344;rs140933289;rs12714396;rs2126130;rs12623893;rs10205267;rs10196255;rs62116740;rs56390485;rs10176358;rs13017669;rs11678766;rs9677278;rs13025125;rs60785419;rs55647705;rs56193320;rs6740037;rs62116745;rs77818233;2:141043:T:TAAGA;rs9677393;rs425068;rs447592;rs440528;rs56174623;rs9309726;rs9309727;rs408578;rs1461029;2:145965:G:GTT…
2	2:120001-160000	2:2200001-2240000	3.58e-14	HiC	GSE87112	Mesenchymal_Stem_Cell	intra	rs62116705;rs1543162;rs1461027;rs11684439;rs13035315;rs543082799;rs632344;rs140933289;rs12714396;rs2126130;rs12623893;rs10205267;rs10196255;rs62116740;rs56390485;rs10176358;rs13017669;rs11678766;rs9677278;rs13025125;rs60785419;rs55647705;rs56193320;rs6740037;rs62116745;rs77818233;2:141043:T:TAAGA;rs9677393;rs425068;rs447592;rs440528;rs56174623;rs9309726;rs9309727;rs408578;rs1461029;2:145965:G:GTT…
2	2:120001-160000	2:2280001-2320000	1.09e-16	HiC	GSE87112	Mesenchymal_Stem_Cell	intra	rs62116705;rs1543162;rs1461027;rs11684439;rs13035315;rs543082799;rs632344;rs140933289;rs12714396;rs2126130;rs12623893;rs10205267;rs10196255;rs62116740;rs56390485;rs10176358;rs13017669;rs11678766;rs9677278;rs13025125;rs60785419;rs55647705;rs56193320;rs6740037;rs62116745;rs77818233;2:141043:T:TAAGA;rs9677393;rs425068;rs447592;rs440528;rs56174623;rs9309726;rs9309727;rs408578;rs1461029;2:145965:G:GTT…
2	2:120001-160000	2:240001-280000	5.09e-09	HiC	GSE87112	Mesendoderm	intra	rs62116705;rs1543162;rs1461027;rs11684439;rs13035315;rs543082799;rs632344;rs140933289;rs12714396;rs2126130;rs12623893;rs10205267;rs10196255;rs62116740;rs56390485;rs10176358;rs13017669;rs11678766;rs9677278;rs13025125;rs60785419;rs55647705;rs56193320;rs6740037;rs62116745;rs77818233;2:141043:T:TAAGA;rs9677393;rs425068;rs447592;rs440528;rs56174623;rs9309726;rs9309727;rs408578;rs1461029;2:145965:G:GTT…
2	2:120001-160000	2:240001-280000	1.1e-15	HiC	GSE87112	hESC	intra	rs62116705;rs1543162;rs1461027;rs11684439;rs13035315;rs543082799;rs632344;rs140933289;rs12714396;rs2126130;rs12623893;rs10205267;rs10196255;rs62116740;rs56390485;rs10176358;rs13017669;rs11678766;rs9677278;rs13025125;rs60785419;rs55647705;rs56193320;rs6740037;rs62116745;rs77818233;2:141043:T:TAAGA;rs9677393;rs425068;rs447592;rs440528;rs56174623;rs9309726;rs9309727;rs408578;rs1461029;2:145965:G:GTT…
2	2:120001-160000	2:2480001-2520000	1.54e-09	HiC	GSE87112	Mesenchymal_Stem_Cell	intra	rs62116705;rs1543162;rs1461027;rs11684439;rs13035315;rs543082799;rs632344;rs140933289;rs12714396;rs2126130;rs12623893;rs10205267;rs10196255;rs62116740;rs56390485;rs10176358;rs13017669;rs11678766;rs9677278;rs13025125;rs60785419;rs55647705;rs56193320;rs6740037;rs62116745;rs77818233;2:141043:T:TAAGA;rs9677393;rs425068;rs447592;rs440528;rs56174623;rs9309726;rs9309727;rs408578;rs1461029;2:145965:G:GTT…
2	2:120001-160000	2:2520001-2560000	4.98e-08	HiC	GSE87112	Mesenchymal_Stem_Cell	intra	rs62116705;rs1543162;rs1461027;rs11684439;rs13035315;rs543082799;rs632344;rs140933289;rs12714396;rs2126130;rs12623893;rs10205267;rs10196255;rs62116740;rs56390485;rs10176358;rs13017669;rs11678766;rs9677278;rs13025125;rs60785419;rs55647705;rs56193320;rs6740037;rs62116745;rs77818233;2:141043:T:TAAGA;rs9677393;rs425068;rs447592;rs440528;rs56174623;rs9309726;rs9309727;rs408578;rs1461029;2:145965:G:GTT…
2	2:120001-160000	2:2640001-2680000	7.39e-15	HiC	GSE87112	Mesenchymal_Stem_Cell	intra	rs62116705;rs1543162;rs1461027;rs11684439;rs13035315;rs543082799;rs632344;rs140933289;rs12714396;rs2126130;rs12623893;rs10205267;rs10196255;rs62116740;rs56390485;rs10176358;rs13017669;rs11678766;rs9677278;rs13025125;rs60785419;rs55647705;rs56193320;rs6740037;rs62116745;rs77818233;2:141043:T:TAAGA;rs9677393;rs425068;rs447592;rs440528;rs56174623;rs9309726;rs9309727;rs408578;rs1461029;2:145965:G:GTT…
2	2:120001-160000	2:2760001-2800000	4.49e-11	HiC	GSE87112	Mesenchymal_Stem_Cell	intra	rs62116705;rs1543162;rs1461027;rs11684439;rs13035315;rs543082799;rs632344;rs140933289;rs12714396;rs2126130;rs12623893;rs10205267;rs10196255;rs62116740;rs56390485;rs10176358;rs13017669;rs11678766;rs9677278;rs13025125;rs60785419;rs55647705;rs56193320;rs6740037;rs62116745;rs77818233;2:141043:T:TAAGA;rs9677393;rs425068;rs447592;rs440528;rs56174623;rs9309726;rs9309727;rs408578;rs1461029;2:145965:G:GTT…
2	2:120001-160000	2:280001-320000	4.83e-09	HiC	GSE87112	Mesenchymal_Stem_Cell	intra	rs62116705;rs1543162;rs1461027;rs11684439;rs13035315;rs543082799;rs632344;rs140933289;rs12714396;rs2126130;rs12623893;rs10205267;rs10196255;rs62116740;rs56390485;rs10176358;rs13017669;rs11678766;rs9677278;rs13025125;rs60785419;rs55647705;rs56193320;rs6740037;rs62116745;rs77818233;2:141043:T:TAAGA;rs9677393;rs425068;rs447592;rs440528;rs56174623;rs9309726;rs9309727;rs408578;rs1461029;2:145965:G:GTT…
2	2:120001-160000	2:280001-320000	4.45e-40	HiC	GSE87112	Mesendoderm	intra	rs62116705;rs1543162;rs1461027;rs11684439;rs13035315;rs543082799;rs632344;rs140933289;rs12714396;rs2126130;rs12623893;rs10205267;rs10196255;rs62116740;rs56390485;rs10176358;rs13017669;rs11678766;rs9677278;rs13025125;rs60785419;rs55647705;rs56193320;rs6740037;rs62116745;rs77818233;2:141043:T:TAAGA;rs9677393;rs425068;rs447592;rs440528;rs56174623;rs9309726;rs9309727;rs408578;rs1461029;2:145965:G:GTT…
2	2:120001-160000	2:280001-320000	7.94e-12	HiC	GSE87112	Trophoblast-like_Cell	intra	rs62116705;rs1543162;rs1461027;rs11684439;rs13035315;rs543082799;rs632344;rs140933289;rs12714396;rs2126130;rs12623893;rs10205267;rs10196255;rs62116740;rs56390485;rs10176358;rs13017669;rs11678766;rs9677278;rs13025125;rs60785419;rs55647705;rs56193320;rs6740037;rs62116745;rs77818233;2:141043:T:TAAGA;rs9677393;rs425068;rs447592;rs440528;rs56174623;rs9309726;rs9309727;rs408578;rs1461029;2:145965:G:GTT…
2	2:120001-160000	2:280001-320000	1.32e-61	HiC	GSE87112	hESC	intra	rs62116705;rs1543162;rs1461027;rs11684439;rs13035315;rs543082799;rs632344;rs140933289;rs12714396;rs2126130;rs12623893;rs10205267;rs10196255;rs62116740;rs56390485;rs10176358;rs13017669;rs11678766;rs9677278;rs13025125;rs60785419;rs55647705;rs56193320;rs6740037;rs62116745;rs77818233;2:141043:T:TAAGA;rs9677393;rs425068;rs447592;rs440528;rs56174623;rs9309726;rs9309727;rs408578;rs1461029;2:145965:G:GTT…
2	2:120001-160000	2:3000001-3040000	6.66e-10	HiC	GSE87112	Mesenchymal_Stem_Cell	intra	rs62116705;rs1543162;rs1461027;rs11684439;rs13035315;rs543082799;rs632344;rs140933289;rs12714396;rs2126130;rs12623893;rs10205267;rs10196255;rs62116740;rs56390485;rs10176358;rs13017669;rs11678766;rs9677278;rs13025125;rs60785419;rs55647705;rs56193320;rs6740037;rs62116745;rs77818233;2:141043:T:TAAGA;rs9677393;rs425068;rs447592;rs440528;rs56174623;rs9309726;rs9309727;rs408578;rs1461029;2:145965:G:GTT…
2	2:120001-160000	2:320001-360000	1.23e-07	HiC	GSE87112	Mesenchymal_Stem_Cell	intra	rs62116705;rs1543162;rs1461027;rs11684439;rs13035315;rs543082799;rs632344;rs140933289;rs12714396;rs2126130;rs12623893;rs10205267;rs10196255;rs62116740;rs56390485;rs10176358;rs13017669;rs11678766;rs9677278;rs13025125;rs60785419;rs55647705;rs56193320;rs6740037;rs62116745;rs77818233;2:141043:T:TAAGA;rs9677393;rs425068;rs447592;rs440528;rs56174623;rs9309726;rs9309727;rs408578;rs1461029;2:145965:G:GTT…
2	2:120001-160000	2:320001-360000	1e-10	HiC	GSE87112	Mesendoderm	intra	rs62116705;rs1543162;rs1461027;rs11684439;rs13035315;rs543082799;rs632344;rs140933289;rs12714396;rs2126130;rs12623893;rs10205267;rs10196255;rs62116740;rs56390485;rs10176358;rs13017669;rs11678766;rs9677278;rs13025125;rs60785419;rs55647705;rs56193320;rs6740037;rs62116745;rs77818233;2:141043:T:TAAGA;rs9677393;rs425068;rs447592;rs440528;rs56174623;rs9309726;rs9309727;rs408578;rs1461029;2:145965:G:GTT…
2	2:120001-160000	2:320001-360000	5.61e-09	HiC	GSE87112	hESC	intra	rs62116705;rs1543162;rs1461027;rs11684439;rs13035315;rs543082799;rs632344;rs140933289;rs12714396;rs2126130;rs12623893;rs10205267;rs10196255;rs62116740;rs56390485;rs10176358;rs13017669;rs11678766;rs9677278;rs13025125;rs60785419;rs55647705;rs56193320;rs6740037;rs62116745;rs77818233;2:141043:T:TAAGA;rs9677393;rs425068;rs447592;rs440528;rs56174623;rs9309726;rs9309727;rs408578;rs1461029;2:145965:G:GTT…
2	2:120001-160000	2:400001-440000	2.19e-20	HiC	GSE87112	Mesenchymal_Stem_Cell	intra	rs62116705;rs1543162;rs1461027;rs11684439;rs13035315;rs543082799;rs632344;rs140933289;rs12714396;rs2126130;rs12623893;rs10205267;rs10196255;rs62116740;rs56390485;rs10176358;rs13017669;rs11678766;rs9677278;rs13025125;rs60785419;rs55647705;rs56193320;rs6740037;rs62116745;rs77818233;2:141043:T:TAAGA;rs9677393;rs425068;rs447592;rs440528;rs56174623;rs9309726;rs9309727;rs408578;rs1461029;2:145965:G:GTT…
2	2:120001-160000	2:400001-440000	1.34e-15	HiC	GSE87112	Mesendoderm	intra	rs62116705;rs1543162;rs1461027;rs11684439;rs13035315;rs543082799;rs632344;rs140933289;rs12714396;rs2126130;rs12623893;rs10205267;rs10196255;rs62116740;rs56390485;rs10176358;rs13017669;rs11678766;rs9677278;rs13025125;rs60785419;rs55647705;rs56193320;rs6740037;rs62116745;rs77818233;2:141043:T:TAAGA;rs9677393;rs425068;rs447592;rs440528;rs56174623;rs9309726;rs9309727;rs408578;rs1461029;2:145965:G:GTT…
2	2:120001-160000	2:400001-440000	1.5e-12	HiC	GSE87112	hESC	intra	rs62116705;rs1543162;rs1461027;rs11684439;rs13035315;rs543082799;rs632344;rs140933289;rs12714396;rs2126130;rs12623893;rs10205267;rs10196255;rs62116740;rs56390485;rs10176358;rs13017669;rs11678766;rs9677278;rs13025125;rs60785419;rs55647705;rs56193320;rs6740037;rs62116745;rs77818233;2:141043:T:TAAGA;rs9677393;rs425068;rs447592;rs440528;rs56174623;rs9309726;rs9309727;rs408578;rs1461029;2:145965:G:GTT…
2	2:120001-160000	2:40001-80000	1.18e-12	HiC	GSE87112	Mesenchymal_Stem_Cell	intra	rs62116705;rs1543162;rs1461027;rs11684439;rs13035315;rs543082799;rs632344;rs140933289;rs12714396;rs2126130;rs12623893;rs10205267;rs10196255;rs62116740;rs56390485;rs10176358;rs13017669;rs11678766;rs9677278;rs13025125;rs60785419;rs55647705;rs56193320;rs6740037;rs62116745;rs77818233;2:141043:T:TAAGA;rs9677393;rs425068;rs447592;rs440528;rs56174623;rs9309726;rs9309727;rs408578;rs1461029;2:145965:G:GTT…
2	2:120001-160000	2:40001-80000	3.51e-73	HiC	GSE87112	Mesendoderm	intra	rs62116705;rs1543162;rs1461027;rs11684439;rs13035315;rs543082799;rs632344;rs140933289;rs12714396;rs2126130;rs12623893;rs10205267;rs10196255;rs62116740;rs56390485;rs10176358;rs13017669;rs11678766;rs9677278;rs13025125;rs60785419;rs55647705;rs56193320;rs6740037;rs62116745;rs77818233;2:141043:T:TAAGA;rs9677393;rs425068;rs447592;rs440528;rs56174623;rs9309726;rs9309727;rs408578;rs1461029;2:145965:G:GTT…
2	2:120001-160000	2:40001-80000	5.71e-19	HiC	GSE87112	Trophoblast-like_Cell	intra	rs62116705;rs1543162;rs1461027;rs11684439;rs13035315;rs543082799;rs632344;rs140933289;rs12714396;rs2126130;rs12623893;rs10205267;rs10196255;rs62116740;rs56390485;rs10176358;rs13017669;rs11678766;rs9677278;rs13025125;rs60785419;rs55647705;rs56193320;rs6740037;rs62116745;rs77818233;2:141043:T:TAAGA;rs9677393;rs425068;rs447592;rs440528;rs56174623;rs9309726;rs9309727;rs408578;rs1461029;2:145965:G:GTT…
2	2:120001-160000	2:40001-80000	5.93e-98	HiC	GSE87112	hESC	intra	rs62116705;rs1543162;rs1461027;rs11684439;rs13035315;rs543082799;rs632344;rs140933289;rs12714396;rs2126130;rs12623893;rs10205267;rs10196255;rs62116740;rs56390485;rs10176358;rs13017669;rs11678766;rs9677278;rs13025125;rs60785419;rs55647705;rs56193320;rs6740037;rs62116745;rs77818233;2:141043:T:TAAGA;rs9677393;rs425068;rs447592;rs440528;rs56174623;rs9309726;rs9309727;rs408578;rs1461029;2:145965:G:GTT…
2	2:120001-160000	2:440001-480000	3.17e-15	HiC	GSE87112	Mesenchymal_Stem_Cell	intra	rs62116705;rs1543162;rs1461027;rs11684439;rs13035315;rs543082799;rs632344;rs140933289;rs12714396;rs2126130;rs12623893;rs10205267;rs10196255;rs62116740;rs56390485;rs10176358;rs13017669;rs11678766;rs9677278;rs13025125;rs60785419;rs55647705;rs56193320;rs6740037;rs62116745;rs77818233;2:141043:T:TAAGA;rs9677393;rs425068;rs447592;rs440528;rs56174623;rs9309726;rs9309727;rs408578;rs1461029;2:145965:G:GTT…
2	2:120001-160000	2:440001-480000	7.51e-14	HiC	GSE87112	Mesendoderm	intra	rs62116705;rs1543162;rs1461027;rs11684439;rs13035315;rs543082799;rs632344;rs140933289;rs12714396;rs2126130;rs12623893;rs10205267;rs10196255;rs62116740;rs56390485;rs10176358;rs13017669;rs11678766;rs9677278;rs13025125;rs60785419;rs55647705;rs56193320;rs6740037;rs62116745;rs77818233;2:141043:T:TAAGA;rs9677393;rs425068;rs447592;rs440528;rs56174623;rs9309726;rs9309727;rs408578;rs1461029;2:145965:G:GTT…
2	2:120001-160000	2:440001-480000	1.34e-10	HiC	GSE87112	hESC	intra	rs62116705;rs1543162;rs1461027;rs11684439;rs13035315;rs543082799;rs632344;rs140933289;rs12714396;rs2126130;rs12623893;rs10205267;rs10196255;rs62116740;rs56390485;rs10176358;rs13017669;rs11678766;rs9677278;rs13025125;rs60785419;rs55647705;rs56193320;rs6740037;rs62116745;rs77818233;2:141043:T:TAAGA;rs9677393;rs425068;rs447592;rs440528;rs56174623;rs9309726;rs9309727;rs408578;rs1461029;2:145965:G:GTT…
2	2:120001-160000	2:480001-520000	1.12e-08	HiC	GSE87112	Mesenchymal_Stem_Cell	intra	rs62116705;rs1543162;rs1461027;rs11684439;rs13035315;rs543082799;rs632344;rs140933289;rs12714396;rs2126130;rs12623893;rs10205267;rs10196255;rs62116740;rs56390485;rs10176358;rs13017669;rs11678766;rs9677278;rs13025125;rs60785419;rs55647705;rs56193320;rs6740037;rs62116745;rs77818233;2:141043:T:TAAGA;rs9677393;rs425068;rs447592;rs440528;rs56174623;rs9309726;rs9309727;rs408578;rs1461029;2:145965:G:GTT…
2	2:120001-160000	2:480001-520000	8.13e-13	HiC	GSE87112	Mesendoderm	intra	rs62116705;rs1543162;rs1461027;rs11684439;rs13035315;rs543082799;rs632344;rs140933289;rs12714396;rs2126130;rs12623893;rs10205267;rs10196255;rs62116740;rs56390485;rs10176358;rs13017669;rs11678766;rs9677278;rs13025125;rs60785419;rs55647705;rs56193320;rs6740037;rs62116745;rs77818233;2:141043:T:TAAGA;rs9677393;rs425068;rs447592;rs440528;rs56174623;rs9309726;rs9309727;rs408578;rs1461029;2:145965:G:GTT…
2	2:120001-160000	2:520001-560000	6.07e-07	HiC	GSE87112	Mesendoderm	intra	rs62116705;rs1543162;rs1461027;rs11684439;rs13035315;rs543082799;rs632344;rs140933289;rs12714396;rs2126130;rs12623893;rs10205267;rs10196255;rs62116740;rs56390485;rs10176358;rs13017669;rs11678766;rs9677278;rs13025125;rs60785419;rs55647705;rs56193320;rs6740037;rs62116745;rs77818233;2:141043:T:TAAGA;rs9677393;rs425068;rs447592;rs440528;rs56174623;rs9309726;rs9309727;rs408578;rs1461029;2:145965:G:GTT…
2	2:120001-160000	2:560001-600000	3.25e-26	HiC	GSE87112	Mesenchymal_Stem_Cell	intra	rs62116705;rs1543162;rs1461027;rs11684439;rs13035315;rs543082799;rs632344;rs140933289;rs12714396;rs2126130;rs12623893;rs10205267;rs10196255;rs62116740;rs56390485;rs10176358;rs13017669;rs11678766;rs9677278;rs13025125;rs60785419;rs55647705;rs56193320;rs6740037;rs62116745;rs77818233;2:141043:T:TAAGA;rs9677393;rs425068;rs447592;rs440528;rs56174623;rs9309726;rs9309727;rs408578;rs1461029;2:145965:G:GTT…
2	2:120001-160000	2:560001-600000	1.36e-27	HiC	GSE87112	Mesendoderm	intra	rs62116705;rs1543162;rs1461027;rs11684439;rs13035315;rs543082799;rs632344;rs140933289;rs12714396;rs2126130;rs12623893;rs10205267;rs10196255;rs62116740;rs56390485;rs10176358;rs13017669;rs11678766;rs9677278;rs13025125;rs60785419;rs55647705;rs56193320;rs6740037;rs62116745;rs77818233;2:141043:T:TAAGA;rs9677393;rs425068;rs447592;rs440528;rs56174623;rs9309726;rs9309727;rs408578;rs1461029;2:145965:G:GTT…
2	2:120001-160000	2:560001-600000	7e-13	HiC	GSE87112	Trophoblast-like_Cell	intra	rs62116705;rs1543162;rs1461027;rs11684439;rs13035315;rs543082799;rs632344;rs140933289;rs12714396;rs2126130;rs12623893;rs10205267;rs10196255;rs62116740;rs56390485;rs10176358;rs13017669;rs11678766;rs9677278;rs13025125;rs60785419;rs55647705;rs56193320;rs6740037;rs62116745;rs77818233;2:141043:T:TAAGA;rs9677393;rs425068;rs447592;rs440528;rs56174623;rs9309726;rs9309727;rs408578;rs1461029;2:145965:G:GTT…
2	2:120001-160000	2:560001-600000	1.05e-17	HiC	GSE87112	hESC	intra	rs62116705;rs1543162;rs1461027;rs11684439;rs13035315;rs543082799;rs632344;rs140933289;rs12714396;rs2126130;rs12623893;rs10205267;rs10196255;rs62116740;rs56390485;rs10176358;rs13017669;rs11678766;rs9677278;rs13025125;rs60785419;rs55647705;rs56193320;rs6740037;rs62116745;rs77818233;2:141043:T:TAAGA;rs9677393;rs425068;rs447592;rs440528;rs56174623;rs9309726;rs9309727;rs408578;rs1461029;2:145965:G:GTT…
2	2:120001-160000	2:600001-640000	3.36e-13	HiC	GSE87112	Mesendoderm	intra	rs62116705;rs1543162;rs1461027;rs11684439;rs13035315;rs543082799;rs632344;rs140933289;rs12714396;rs2126130;rs12623893;rs10205267;rs10196255;rs62116740;rs56390485;rs10176358;rs13017669;rs11678766;rs9677278;rs13025125;rs60785419;rs55647705;rs56193320;rs6740037;rs62116745;rs77818233;2:141043:T:TAAGA;rs9677393;rs425068;rs447592;rs440528;rs56174623;rs9309726;rs9309727;rs408578;rs1461029;2:145965:G:GTT…
2	2:120001-160000	2:600001-640000	2.83e-09	HiC	GSE87112	Trophoblast-like_Cell	intra	rs62116705;rs1543162;rs1461027;rs11684439;rs13035315;rs543082799;rs632344;rs140933289;rs12714396;rs2126130;rs12623893;rs10205267;rs10196255;rs62116740;rs56390485;rs10176358;rs13017669;rs11678766;rs9677278;rs13025125;rs60785419;rs55647705;rs56193320;rs6740037;rs62116745;rs77818233;2:141043:T:TAAGA;rs9677393;rs425068;rs447592;rs440528;rs56174623;rs9309726;rs9309727;rs408578;rs1461029;2:145965:G:GTT…
2	2:120001-160000	2:80001-120000	3.46e-08	HiC	GSE87112	Mesenchymal_Stem_Cell	intra	rs62116705;rs1543162;rs1461027;rs11684439;rs13035315;rs543082799;rs632344;rs140933289;rs12714396;rs2126130;rs12623893;rs10205267;rs10196255;rs62116740;rs56390485;rs10176358;rs13017669;rs11678766;rs9677278;rs13025125;rs60785419;rs55647705;rs56193320;rs6740037;rs62116745;rs77818233;2:141043:T:TAAGA;rs9677393;rs425068;rs447592;rs440528;rs56174623;rs9309726;rs9309727;rs408578;rs1461029;2:145965:G:GTT…
2	2:120001-160000	2:80001-120000	1.76e-13	HiC	GSE87112	Mesendoderm	intra	rs62116705;rs1543162;rs1461027;rs11684439;rs13035315;rs543082799;rs632344;rs140933289;rs12714396;rs2126130;rs12623893;rs10205267;rs10196255;rs62116740;rs56390485;rs10176358;rs13017669;rs11678766;rs9677278;rs13025125;rs60785419;rs55647705;rs56193320;rs6740037;rs62116745;rs77818233;2:141043:T:TAAGA;rs9677393;rs425068;rs447592;rs440528;rs56174623;rs9309726;rs9309727;rs408578;rs1461029;2:145965:G:GTT…
2	2:120001-160000	2:80001-120000	4.71e-20	HiC	GSE87112	hESC	intra	rs62116705;rs1543162;rs1461027;rs11684439;rs13035315;rs543082799;rs632344;rs140933289;rs12714396;rs2126130;rs12623893;rs10205267;rs10196255;rs62116740;rs56390485;rs10176358;rs13017669;rs11678766;rs9677278;rs13025125;rs60785419;rs55647705;rs56193320;rs6740037;rs62116745;rs77818233;2:141043:T:TAAGA;rs9677393;rs425068;rs447592;rs440528;rs56174623;rs9309726;rs9309727;rs408578;rs1461029;2:145965:G:GTT…
2	2:120001-160000	2:880001-920000	2.54e-08	HiC	GSE87112	Mesenchymal_Stem_Cell	intra	rs62116705;rs1543162;rs1461027;rs11684439;rs13035315;rs543082799;rs632344;rs140933289;rs12714396;rs2126130;rs12623893;rs10205267;rs10196255;rs62116740;rs56390485;rs10176358;rs13017669;rs11678766;rs9677278;rs13025125;rs60785419;rs55647705;rs56193320;rs6740037;rs62116745;rs77818233;2:141043:T:TAAGA;rs9677393;rs425068;rs447592;rs440528;rs56174623;rs9309726;rs9309727;rs408578;rs1461029;2:145965:G:GTT…
2	2:160001-200000	2:1000001-1040000	4.7e-12	HiC	GSE87112	Mesenchymal_Stem_Cell	intra	rs6732632;rs1461031;rs6724728;rs6724729;rs1350779;rs13003862;rs7583166;rs6548215;rs6548216;rs62118691;rs300743;rs300731;rs62118692;2:168051:G:GA;rs2035094;rs10495480;rs62118695;rs62118696;rs201298304;rs7558758;rs13017361;rs56285383;2:173860:C:CCTT;rs11892882;rs58416198;rs394791;rs366330;rs760068303;rs1461026;rs13014216;rs11127463;rs12988912;rs10171965;rs7605004
2	2:160001-200000	2:1040001-1080000	3.13e-09	HiC	GSE87112	Left_Ventricle	intra	rs6732632;rs1461031;rs6724728;rs6724729;rs1350779;rs13003862;rs7583166;rs6548215;rs6548216;rs62118691;rs300743;rs300731;rs62118692;2:168051:G:GA;rs2035094;rs10495480;rs62118695;rs62118696;rs201298304;rs7558758;rs13017361;rs56285383;2:173860:C:CCTT;rs11892882;rs58416198;rs394791;rs366330;rs760068303;rs1461026;rs13014216;rs11127463;rs12988912;rs10171965;rs7605004
2	2:160001-200000	2:1040001-1080000	2.51e-39	HiC	GSE87112	Mesenchymal_Stem_Cell	intra	rs6732632;rs1461031;rs6724728;rs6724729;rs1350779;rs13003862;rs7583166;rs6548215;rs6548216;rs62118691;rs300743;rs300731;rs62118692;2:168051:G:GA;rs2035094;rs10495480;rs62118695;rs62118696;rs201298304;rs7558758;rs13017361;rs56285383;2:173860:C:CCTT;rs11892882;rs58416198;rs394791;rs366330;rs760068303;rs1461026;rs13014216;rs11127463;rs12988912;rs10171965;rs7605004
2	2:160001-200000	2:1040001-1080000	2.8e-17	HiC	GSE87112	Mesendoderm	intra	rs6732632;rs1461031;rs6724728;rs6724729;rs1350779;rs13003862;rs7583166;rs6548215;rs6548216;rs62118691;rs300743;rs300731;rs62118692;2:168051:G:GA;rs2035094;rs10495480;rs62118695;rs62118696;rs201298304;rs7558758;rs13017361;rs56285383;2:173860:C:CCTT;rs11892882;rs58416198;rs394791;rs366330;rs760068303;rs1461026;rs13014216;rs11127463;rs12988912;rs10171965;rs7605004
2	2:160001-200000	2:1040001-1080000	4.23e-15	HiC	GSE87112	hESC	intra	rs6732632;rs1461031;rs6724728;rs6724729;rs1350779;rs13003862;rs7583166;rs6548215;rs6548216;rs62118691;rs300743;rs300731;rs62118692;2:168051:G:GA;rs2035094;rs10495480;rs62118695;rs62118696;rs201298304;rs7558758;rs13017361;rs56285383;2:173860:C:CCTT;rs11892882;rs58416198;rs394791;rs366330;rs760068303;rs1461026;rs13014216;rs11127463;rs12988912;rs10171965;rs7605004
2	2:160001-200000	2:1120001-1160000	5.44e-19	HiC	GSE87112	Mesenchymal_Stem_Cell	intra	rs6732632;rs1461031;rs6724728;rs6724729;rs1350779;rs13003862;rs7583166;rs6548215;rs6548216;rs62118691;rs300743;rs300731;rs62118692;2:168051:G:GA;rs2035094;rs10495480;rs62118695;rs62118696;rs201298304;rs7558758;rs13017361;rs56285383;2:173860:C:CCTT;rs11892882;rs58416198;rs394791;rs366330;rs760068303;rs1461026;rs13014216;rs11127463;rs12988912;rs10171965;rs7605004
2	2:160001-200000	2:1120001-1160000	5.72e-08	HiC	GSE87112	Mesendoderm	intra	rs6732632;rs1461031;rs6724728;rs6724729;rs1350779;rs13003862;rs7583166;rs6548215;rs6548216;rs62118691;rs300743;rs300731;rs62118692;2:168051:G:GA;rs2035094;rs10495480;rs62118695;rs62118696;rs201298304;rs7558758;rs13017361;rs56285383;2:173860:C:CCTT;rs11892882;rs58416198;rs394791;rs366330;rs760068303;rs1461026;rs13014216;rs11127463;rs12988912;rs10171965;rs7605004
2	2:160001-200000	2:1120001-1160000	6.8e-08	HiC	GSE87112	hESC	intra	rs6732632;rs1461031;rs6724728;rs6724729;rs1350779;rs13003862;rs7583166;rs6548215;rs6548216;rs62118691;rs300743;rs300731;rs62118692;2:168051:G:GA;rs2035094;rs10495480;rs62118695;rs62118696;rs201298304;rs7558758;rs13017361;rs56285383;2:173860:C:CCTT;rs11892882;rs58416198;rs394791;rs366330;rs760068303;rs1461026;rs13014216;rs11127463;rs12988912;rs10171965;rs7605004
2	2:160001-200000	2:1160001-1200000	2.4e-07	HiC	GSE87112	Mesenchymal_Stem_Cell	intra	rs6732632;rs1461031;rs6724728;rs6724729;rs1350779;rs13003862;rs7583166;rs6548215;rs6548216;rs62118691;rs300743;rs300731;rs62118692;2:168051:G:GA;rs2035094;rs10495480;rs62118695;rs62118696;rs201298304;rs7558758;rs13017361;rs56285383;2:173860:C:CCTT;rs11892882;rs58416198;rs394791;rs366330;rs760068303;rs1461026;rs13014216;rs11127463;rs12988912;rs10171965;rs7605004
2	2:160001-200000	2:1200001-1240000	2.93e-17	HiC	GSE87112	Mesenchymal_Stem_Cell	intra	rs6732632;rs1461031;rs6724728;rs6724729;rs1350779;rs13003862;rs7583166;rs6548215;rs6548216;rs62118691;rs300743;rs300731;rs62118692;2:168051:G:GA;rs2035094;rs10495480;rs62118695;rs62118696;rs201298304;rs7558758;rs13017361;rs56285383;2:173860:C:CCTT;rs11892882;rs58416198;rs394791;rs366330;rs760068303;rs1461026;rs13014216;rs11127463;rs12988912;rs10171965;rs7605004
2	2:160001-200000	2:120001-160000	1.89e-17	HiC	GSE87112	Left_Ventricle	intra	rs6732632;rs1461031;rs6724728;rs6724729;rs1350779;rs13003862;rs7583166;rs6548215;rs6548216;rs62118691;rs300743;rs300731;rs62118692;2:168051:G:GA;rs2035094;rs10495480;rs62118695;rs62118696;rs201298304;rs7558758;rs13017361;rs56285383;2:173860:C:CCTT;rs11892882;rs58416198;rs394791;rs366330;rs760068303;rs1461026;rs13014216;rs11127463;rs12988912;rs10171965;rs7605004
2	2:160001-200000	2:120001-160000	2.34e-62	HiC	GSE87112	Mesenchymal_Stem_Cell	intra	rs6732632;rs1461031;rs6724728;rs6724729;rs1350779;rs13003862;rs7583166;rs6548215;rs6548216;rs62118691;rs300743;rs300731;rs62118692;2:168051:G:GA;rs2035094;rs10495480;rs62118695;rs62118696;rs201298304;rs7558758;rs13017361;rs56285383;2:173860:C:CCTT;rs11892882;rs58416198;rs394791;rs366330;rs760068303;rs1461026;rs13014216;rs11127463;rs12988912;rs10171965;rs7605004
2	2:160001-200000	2:120001-160000	1.39e-76	HiC	GSE87112	Mesendoderm	intra	rs6732632;rs1461031;rs6724728;rs6724729;rs1350779;rs13003862;rs7583166;rs6548215;rs6548216;rs62118691;rs300743;rs300731;rs62118692;2:168051:G:GA;rs2035094;rs10495480;rs62118695;rs62118696;rs201298304;rs7558758;rs13017361;rs56285383;2:173860:C:CCTT;rs11892882;rs58416198;rs394791;rs366330;rs760068303;rs1461026;rs13014216;rs11127463;rs12988912;rs10171965;rs7605004
2	2:160001-200000	2:120001-160000	2.76e-33	HiC	GSE87112	Trophoblast-like_Cell	intra	rs6732632;rs1461031;rs6724728;rs6724729;rs1350779;rs13003862;rs7583166;rs6548215;rs6548216;rs62118691;rs300743;rs300731;rs62118692;2:168051:G:GA;rs2035094;rs10495480;rs62118695;rs62118696;rs201298304;rs7558758;rs13017361;rs56285383;2:173860:C:CCTT;rs11892882;rs58416198;rs394791;rs366330;rs760068303;rs1461026;rs13014216;rs11127463;rs12988912;rs10171965;rs7605004
2	2:160001-200000	2:120001-160000	9.72e-115	HiC	GSE87112	hESC	intra	rs6732632;rs1461031;rs6724728;rs6724729;rs1350779;rs13003862;rs7583166;rs6548215;rs6548216;rs62118691;rs300743;rs300731;rs62118692;2:168051:G:GA;rs2035094;rs10495480;rs62118695;rs62118696;rs201298304;rs7558758;rs13017361;rs56285383;2:173860:C:CCTT;rs11892882;rs58416198;rs394791;rs366330;rs760068303;rs1461026;rs13014216;rs11127463;rs12988912;rs10171965;rs7605004
2	2:160001-200000	2:1240001-1280000	1.01e-10	HiC	GSE87112	Mesenchymal_Stem_Cell	intra	rs6732632;rs1461031;rs6724728;rs6724729;rs1350779;rs13003862;rs7583166;rs6548215;rs6548216;rs62118691;rs300743;rs300731;rs62118692;2:168051:G:GA;rs2035094;rs10495480;rs62118695;rs62118696;rs201298304;rs7558758;rs13017361;rs56285383;2:173860:C:CCTT;rs11892882;rs58416198;rs394791;rs366330;rs760068303;rs1461026;rs13014216;rs11127463;rs12988912;rs10171965;rs7605004
2	2:160001-200000	2:1280001-1320000	1.43e-20	HiC	GSE87112	Mesenchymal_Stem_Cell	intra	rs6732632;rs1461031;rs6724728;rs6724729;rs1350779;rs13003862;rs7583166;rs6548215;rs6548216;rs62118691;rs300743;rs300731;rs62118692;2:168051:G:GA;rs2035094;rs10495480;rs62118695;rs62118696;rs201298304;rs7558758;rs13017361;rs56285383;2:173860:C:CCTT;rs11892882;rs58416198;rs394791;rs366330;rs760068303;rs1461026;rs13014216;rs11127463;rs12988912;rs10171965;rs7605004
2	2:160001-200000	2:1320001-1360000	5.18e-29	HiC	GSE87112	Mesenchymal_Stem_Cell	intra	rs6732632;rs1461031;rs6724728;rs6724729;rs1350779;rs13003862;rs7583166;rs6548215;rs6548216;rs62118691;rs300743;rs300731;rs62118692;2:168051:G:GA;rs2035094;rs10495480;rs62118695;rs62118696;rs201298304;rs7558758;rs13017361;rs56285383;2:173860:C:CCTT;rs11892882;rs58416198;rs394791;rs366330;rs760068303;rs1461026;rs13014216;rs11127463;rs12988912;rs10171965;rs7605004
2	2:160001-200000	2:1360001-1400000	1.54e-15	HiC	GSE87112	Left_Ventricle	intra	rs6732632;rs1461031;rs6724728;rs6724729;rs1350779;rs13003862;rs7583166;rs6548215;rs6548216;rs62118691;rs300743;rs300731;rs62118692;2:168051:G:GA;rs2035094;rs10495480;rs62118695;rs62118696;rs201298304;rs7558758;rs13017361;rs56285383;2:173860:C:CCTT;rs11892882;rs58416198;rs394791;rs366330;rs760068303;rs1461026;rs13014216;rs11127463;rs12988912;rs10171965;rs7605004
2	2:160001-200000	2:1360001-1400000	2.6e-18	HiC	GSE87112	Mesenchymal_Stem_Cell	intra	rs6732632;rs1461031;rs6724728;rs6724729;rs1350779;rs13003862;rs7583166;rs6548215;rs6548216;rs62118691;rs300743;rs300731;rs62118692;2:168051:G:GA;rs2035094;rs10495480;rs62118695;rs62118696;rs201298304;rs7558758;rs13017361;rs56285383;2:173860:C:CCTT;rs11892882;rs58416198;rs394791;rs366330;rs760068303;rs1461026;rs13014216;rs11127463;rs12988912;rs10171965;rs7605004
2	2:160001-200000	2:1-40000	6.87e-08	HiC	GSE87112	Mesenchymal_Stem_Cell	intra	rs6732632;rs1461031;rs6724728;rs6724729;rs1350779;rs13003862;rs7583166;rs6548215;rs6548216;rs62118691;rs300743;rs300731;rs62118692;2:168051:G:GA;rs2035094;rs10495480;rs62118695;rs62118696;rs201298304;rs7558758;rs13017361;rs56285383;2:173860:C:CCTT;rs11892882;rs58416198;rs394791;rs366330;rs760068303;rs1461026;rs13014216;rs11127463;rs12988912;rs10171965;rs7605004
2	2:160001-200000	2:1-40000	2.12e-36	HiC	GSE87112	Mesendoderm	intra	rs6732632;rs1461031;rs6724728;rs6724729;rs1350779;rs13003862;rs7583166;rs6548215;rs6548216;rs62118691;rs300743;rs300731;rs62118692;2:168051:G:GA;rs2035094;rs10495480;rs62118695;rs62118696;rs201298304;rs7558758;rs13017361;rs56285383;2:173860:C:CCTT;rs11892882;rs58416198;rs394791;rs366330;rs760068303;rs1461026;rs13014216;rs11127463;rs12988912;rs10171965;rs7605004
2	2:160001-200000	2:1-40000	4.62e-49	HiC	GSE87112	hESC	intra	rs6732632;rs1461031;rs6724728;rs6724729;rs1350779;rs13003862;rs7583166;rs6548215;rs6548216;rs62118691;rs300743;rs300731;rs62118692;2:168051:G:GA;rs2035094;rs10495480;rs62118695;rs62118696;rs201298304;rs7558758;rs13017361;rs56285383;2:173860:C:CCTT;rs11892882;rs58416198;rs394791;rs366330;rs760068303;rs1461026;rs13014216;rs11127463;rs12988912;rs10171965;rs7605004
2	2:160001-200000	2:1400001-1440000	4.61e-24	HiC	GSE87112	Mesenchymal_Stem_Cell	intra	rs6732632;rs1461031;rs6724728;rs6724729;rs1350779;rs13003862;rs7583166;rs6548215;rs6548216;rs62118691;rs300743;rs300731;rs62118692;2:168051:G:GA;rs2035094;rs10495480;rs62118695;rs62118696;rs201298304;rs7558758;rs13017361;rs56285383;2:173860:C:CCTT;rs11892882;rs58416198;rs394791;rs366330;rs760068303;rs1461026;rs13014216;rs11127463;rs12988912;rs10171965;rs7605004
2	2:160001-200000	2:1440001-1480000	2.4e-10	HiC	GSE87112	Mesenchymal_Stem_Cell	intra	rs6732632;rs1461031;rs6724728;rs6724729;rs1350779;rs13003862;rs7583166;rs6548215;rs6548216;rs62118691;rs300743;rs300731;rs62118692;2:168051:G:GA;rs2035094;rs10495480;rs62118695;rs62118696;rs201298304;rs7558758;rs13017361;rs56285383;2:173860:C:CCTT;rs11892882;rs58416198;rs394791;rs366330;rs760068303;rs1461026;rs13014216;rs11127463;rs12988912;rs10171965;rs7605004
2	2:160001-200000	2:1520001-1560000	1.32e-23	HiC	GSE87112	Mesenchymal_Stem_Cell	intra	rs6732632;rs1461031;rs6724728;rs6724729;rs1350779;rs13003862;rs7583166;rs6548215;rs6548216;rs62118691;rs300743;rs300731;rs62118692;2:168051:G:GA;rs2035094;rs10495480;rs62118695;rs62118696;rs201298304;rs7558758;rs13017361;rs56285383;2:173860:C:CCTT;rs11892882;rs58416198;rs394791;rs366330;rs760068303;rs1461026;rs13014216;rs11127463;rs12988912;rs10171965;rs7605004
2	2:160001-200000	2:1560001-1600000	8.08e-13	HiC	GSE87112	Mesenchymal_Stem_Cell	intra	rs6732632;rs1461031;rs6724728;rs6724729;rs1350779;rs13003862;rs7583166;rs6548215;rs6548216;rs62118691;rs300743;rs300731;rs62118692;2:168051:G:GA;rs2035094;rs10495480;rs62118695;rs62118696;rs201298304;rs7558758;rs13017361;rs56285383;2:173860:C:CCTT;rs11892882;rs58416198;rs394791;rs366330;rs760068303;rs1461026;rs13014216;rs11127463;rs12988912;rs10171965;rs7605004
2	2:160001-200000	2:1560001-1600000	6.33e-07	HiC	GSE87112	Mesendoderm	intra	rs6732632;rs1461031;rs6724728;rs6724729;rs1350779;rs13003862;rs7583166;rs6548215;rs6548216;rs62118691;rs300743;rs300731;rs62118692;2:168051:G:GA;rs2035094;rs10495480;rs62118695;rs62118696;rs201298304;rs7558758;rs13017361;rs56285383;2:173860:C:CCTT;rs11892882;rs58416198;rs394791;rs366330;rs760068303;rs1461026;rs13014216;rs11127463;rs12988912;rs10171965;rs7605004
2	2:160001-200000	2:1720001-1760000	5.68e-10	HiC	GSE87112	Mesenchymal_Stem_Cell	intra	rs6732632;rs1461031;rs6724728;rs6724729;rs1350779;rs13003862;rs7583166;rs6548215;rs6548216;rs62118691;rs300743;rs300731;rs62118692;2:168051:G:GA;rs2035094;rs10495480;rs62118695;rs62118696;rs201298304;rs7558758;rs13017361;rs56285383;2:173860:C:CCTT;rs11892882;rs58416198;rs394791;rs366330;rs760068303;rs1461026;rs13014216;rs11127463;rs12988912;rs10171965;rs7605004
2	2:160001-200000	2:1720001-1760000	9.45e-07	HiC	GSE87112	Trophoblast-like_Cell	intra	rs6732632;rs1461031;rs6724728;rs6724729;rs1350779;rs13003862;rs7583166;rs6548215;rs6548216;rs62118691;rs300743;rs300731;rs62118692;2:168051:G:GA;rs2035094;rs10495480;rs62118695;rs62118696;rs201298304;rs7558758;rs13017361;rs56285383;2:173860:C:CCTT;rs11892882;rs58416198;rs394791;rs366330;rs760068303;rs1461026;rs13014216;rs11127463;rs12988912;rs10171965;rs7605004
2	2:160001-200000	2:1800001-1840000	2.29e-30	HiC	GSE87112	Mesenchymal_Stem_Cell	intra	rs6732632;rs1461031;rs6724728;rs6724729;rs1350779;rs13003862;rs7583166;rs6548215;rs6548216;rs62118691;rs300743;rs300731;rs62118692;2:168051:G:GA;rs2035094;rs10495480;rs62118695;rs62118696;rs201298304;rs7558758;rs13017361;rs56285383;2:173860:C:CCTT;rs11892882;rs58416198;rs394791;rs366330;rs760068303;rs1461026;rs13014216;rs11127463;rs12988912;rs10171965;rs7605004
2	2:160001-200000	2:1880001-1920000	3.58e-07	HiC	GSE87112	Mesenchymal_Stem_Cell	intra	rs6732632;rs1461031;rs6724728;rs6724729;rs1350779;rs13003862;rs7583166;rs6548215;rs6548216;rs62118691;rs300743;rs300731;rs62118692;2:168051:G:GA;rs2035094;rs10495480;rs62118695;rs62118696;rs201298304;rs7558758;rs13017361;rs56285383;2:173860:C:CCTT;rs11892882;rs58416198;rs394791;rs366330;rs760068303;rs1461026;rs13014216;rs11127463;rs12988912;rs10171965;rs7605004
2	2:160001-200000	2:1920001-1960000	1.31e-19	HiC	GSE87112	Mesenchymal_Stem_Cell	intra	rs6732632;rs1461031;rs6724728;rs6724729;rs1350779;rs13003862;rs7583166;rs6548215;rs6548216;rs62118691;rs300743;rs300731;rs62118692;2:168051:G:GA;rs2035094;rs10495480;rs62118695;rs62118696;rs201298304;rs7558758;rs13017361;rs56285383;2:173860:C:CCTT;rs11892882;rs58416198;rs394791;rs366330;rs760068303;rs1461026;rs13014216;rs11127463;rs12988912;rs10171965;rs7605004
2	2:160001-200000	2:1960001-2000000	2.53e-14	HiC	GSE87112	Mesenchymal_Stem_Cell	intra	rs6732632;rs1461031;rs6724728;rs6724729;rs1350779;rs13003862;rs7583166;rs6548215;rs6548216;rs62118691;rs300743;rs300731;rs62118692;2:168051:G:GA;rs2035094;rs10495480;rs62118695;rs62118696;rs201298304;rs7558758;rs13017361;rs56285383;2:173860:C:CCTT;rs11892882;rs58416198;rs394791;rs366330;rs760068303;rs1461026;rs13014216;rs11127463;rs12988912;rs10171965;rs7605004
2	2:160001-200000	2:2000001-2040000	4.57e-10	HiC	GSE87112	Left_Ventricle	intra	rs6732632;rs1461031;rs6724728;rs6724729;rs1350779;rs13003862;rs7583166;rs6548215;rs6548216;rs62118691;rs300743;rs300731;rs62118692;2:168051:G:GA;rs2035094;rs10495480;rs62118695;rs62118696;rs201298304;rs7558758;rs13017361;rs56285383;2:173860:C:CCTT;rs11892882;rs58416198;rs394791;rs366330;rs760068303;rs1461026;rs13014216;rs11127463;rs12988912;rs10171965;rs7605004
2	2:160001-200000	2:2000001-2040000	1.32e-18	HiC	GSE87112	Mesenchymal_Stem_Cell	intra	rs6732632;rs1461031;rs6724728;rs6724729;rs1350779;rs13003862;rs7583166;rs6548215;rs6548216;rs62118691;rs300743;rs300731;rs62118692;2:168051:G:GA;rs2035094;rs10495480;rs62118695;rs62118696;rs201298304;rs7558758;rs13017361;rs56285383;2:173860:C:CCTT;rs11892882;rs58416198;rs394791;rs366330;rs760068303;rs1461026;rs13014216;rs11127463;rs12988912;rs10171965;rs7605004
2	2:160001-200000	2:200001-240000	8.64e-25	HiC	GSE87112	Mesenchymal_Stem_Cell	intra	rs6732632;rs1461031;rs6724728;rs6724729;rs1350779;rs13003862;rs7583166;rs6548215;rs6548216;rs62118691;rs300743;rs300731;rs62118692;2:168051:G:GA;rs2035094;rs10495480;rs62118695;rs62118696;rs201298304;rs7558758;rs13017361;rs56285383;2:173860:C:CCTT;rs11892882;rs58416198;rs394791;rs366330;rs760068303;rs1461026;rs13014216;rs11127463;rs12988912;rs10171965;rs7605004
2	2:160001-200000	2:200001-240000	1.83e-85	HiC	GSE87112	Mesendoderm	intra	rs6732632;rs1461031;rs6724728;rs6724729;rs1350779;rs13003862;rs7583166;rs6548215;rs6548216;rs62118691;rs300743;rs300731;rs62118692;2:168051:G:GA;rs2035094;rs10495480;rs62118695;rs62118696;rs201298304;rs7558758;rs13017361;rs56285383;2:173860:C:CCTT;rs11892882;rs58416198;rs394791;rs366330;rs760068303;rs1461026;rs13014216;rs11127463;rs12988912;rs10171965;rs7605004
2	2:160001-200000	2:200001-240000	2.81e-13	HiC	GSE87112	Trophoblast-like_Cell	intra	rs6732632;rs1461031;rs6724728;rs6724729;rs1350779;rs13003862;rs7583166;rs6548215;rs6548216;rs62118691;rs300743;rs300731;rs62118692;2:168051:G:GA;rs2035094;rs10495480;rs62118695;rs62118696;rs201298304;rs7558758;rs13017361;rs56285383;2:173860:C:CCTT;rs11892882;rs58416198;rs394791;rs366330;rs760068303;rs1461026;rs13014216;rs11127463;rs12988912;rs10171965;rs7605004
2	2:160001-200000	2:200001-240000	6.34e-74	HiC	GSE87112	hESC	intra	rs6732632;rs1461031;rs6724728;rs6724729;rs1350779;rs13003862;rs7583166;rs6548215;rs6548216;rs62118691;rs300743;rs300731;rs62118692;2:168051:G:GA;rs2035094;rs10495480;rs62118695;rs62118696;rs201298304;rs7558758;rs13017361;rs56285383;2:173860:C:CCTT;rs11892882;rs58416198;rs394791;rs366330;rs760068303;rs1461026;rs13014216;rs11127463;rs12988912;rs10171965;rs7605004
2	2:160001-200000	2:2040001-2080000	1.17e-36	HiC	GSE87112	Mesenchymal_Stem_Cell	intra	rs6732632;rs1461031;rs6724728;rs6724729;rs1350779;rs13003862;rs7583166;rs6548215;rs6548216;rs62118691;rs300743;rs300731;rs62118692;2:168051:G:GA;rs2035094;rs10495480;rs62118695;rs62118696;rs201298304;rs7558758;rs13017361;rs56285383;2:173860:C:CCTT;rs11892882;rs58416198;rs394791;rs366330;rs760068303;rs1461026;rs13014216;rs11127463;rs12988912;rs10171965;rs7605004
2	2:160001-200000	2:2080001-2120000	1.87e-17	HiC	GSE87112	Mesenchymal_Stem_Cell	intra	rs6732632;rs1461031;rs6724728;rs6724729;rs1350779;rs13003862;rs7583166;rs6548215;rs6548216;rs62118691;rs300743;rs300731;rs62118692;2:168051:G:GA;rs2035094;rs10495480;rs62118695;rs62118696;rs201298304;rs7558758;rs13017361;rs56285383;2:173860:C:CCTT;rs11892882;rs58416198;rs394791;rs366330;rs760068303;rs1461026;rs13014216;rs11127463;rs12988912;rs10171965;rs7605004
2	2:160001-200000	2:2160001-2200000	3.76e-10	HiC	GSE87112	Left_Ventricle	intra	rs6732632;rs1461031;rs6724728;rs6724729;rs1350779;rs13003862;rs7583166;rs6548215;rs6548216;rs62118691;rs300743;rs300731;rs62118692;2:168051:G:GA;rs2035094;rs10495480;rs62118695;rs62118696;rs201298304;rs7558758;rs13017361;rs56285383;2:173860:C:CCTT;rs11892882;rs58416198;rs394791;rs366330;rs760068303;rs1461026;rs13014216;rs11127463;rs12988912;rs10171965;rs7605004
2	2:160001-200000	2:2160001-2200000	3.05e-14	HiC	GSE87112	Mesenchymal_Stem_Cell	intra	rs6732632;rs1461031;rs6724728;rs6724729;rs1350779;rs13003862;rs7583166;rs6548215;rs6548216;rs62118691;rs300743;rs300731;rs62118692;2:168051:G:GA;rs2035094;rs10495480;rs62118695;rs62118696;rs201298304;rs7558758;rs13017361;rs56285383;2:173860:C:CCTT;rs11892882;rs58416198;rs394791;rs366330;rs760068303;rs1461026;rs13014216;rs11127463;rs12988912;rs10171965;rs7605004
2	2:160001-200000	2:2200001-2240000	3.07e-19	HiC	GSE87112	Mesenchymal_Stem_Cell	intra	rs6732632;rs1461031;rs6724728;rs6724729;rs1350779;rs13003862;rs7583166;rs6548215;rs6548216;rs62118691;rs300743;rs300731;rs62118692;2:168051:G:GA;rs2035094;rs10495480;rs62118695;rs62118696;rs201298304;rs7558758;rs13017361;rs56285383;2:173860:C:CCTT;rs11892882;rs58416198;rs394791;rs366330;rs760068303;rs1461026;rs13014216;rs11127463;rs12988912;rs10171965;rs7605004
2	2:160001-200000	2:2240001-2280000	8.1e-07	HiC	GSE87112	Mesenchymal_Stem_Cell	intra	rs6732632;rs1461031;rs6724728;rs6724729;rs1350779;rs13003862;rs7583166;rs6548215;rs6548216;rs62118691;rs300743;rs300731;rs62118692;2:168051:G:GA;rs2035094;rs10495480;rs62118695;rs62118696;rs201298304;rs7558758;rs13017361;rs56285383;2:173860:C:CCTT;rs11892882;rs58416198;rs394791;rs366330;rs760068303;rs1461026;rs13014216;rs11127463;rs12988912;rs10171965;rs7605004
2	2:160001-200000	2:2280001-2320000	1.33e-09	HiC	GSE87112	Mesenchymal_Stem_Cell	intra	rs6732632;rs1461031;rs6724728;rs6724729;rs1350779;rs13003862;rs7583166;rs6548215;rs6548216;rs62118691;rs300743;rs300731;rs62118692;2:168051:G:GA;rs2035094;rs10495480;rs62118695;rs62118696;rs201298304;rs7558758;rs13017361;rs56285383;2:173860:C:CCTT;rs11892882;rs58416198;rs394791;rs366330;rs760068303;rs1461026;rs13014216;rs11127463;rs12988912;rs10171965;rs7605004
2	2:160001-200000	2:2360001-2400000	1.66e-09	HiC	GSE87112	Left_Ventricle	intra	rs6732632;rs1461031;rs6724728;rs6724729;rs1350779;rs13003862;rs7583166;rs6548215;rs6548216;rs62118691;rs300743;rs300731;rs62118692;2:168051:G:GA;rs2035094;rs10495480;rs62118695;rs62118696;rs201298304;rs7558758;rs13017361;rs56285383;2:173860:C:CCTT;rs11892882;rs58416198;rs394791;rs366330;rs760068303;rs1461026;rs13014216;rs11127463;rs12988912;rs10171965;rs7605004
2	2:160001-200000	2:2360001-2400000	9.38e-12	HiC	GSE87112	Mesenchymal_Stem_Cell	intra	rs6732632;rs1461031;rs6724728;rs6724729;rs1350779;rs13003862;rs7583166;rs6548215;rs6548216;rs62118691;rs300743;rs300731;rs62118692;2:168051:G:GA;rs2035094;rs10495480;rs62118695;rs62118696;rs201298304;rs7558758;rs13017361;rs56285383;2:173860:C:CCTT;rs11892882;rs58416198;rs394791;rs366330;rs760068303;rs1461026;rs13014216;rs11127463;rs12988912;rs10171965;rs7605004
2	2:160001-200000	2:2400001-2440000	1.2e-09	HiC	GSE87112	Left_Ventricle	intra	rs6732632;rs1461031;rs6724728;rs6724729;rs1350779;rs13003862;rs7583166;rs6548215;rs6548216;rs62118691;rs300743;rs300731;rs62118692;2:168051:G:GA;rs2035094;rs10495480;rs62118695;rs62118696;rs201298304;rs7558758;rs13017361;rs56285383;2:173860:C:CCTT;rs11892882;rs58416198;rs394791;rs366330;rs760068303;rs1461026;rs13014216;rs11127463;rs12988912;rs10171965;rs7605004
2	2:160001-200000	2:2400001-2440000	1.6e-16	HiC	GSE87112	Mesenchymal_Stem_Cell	intra	rs6732632;rs1461031;rs6724728;rs6724729;rs1350779;rs13003862;rs7583166;rs6548215;rs6548216;rs62118691;rs300743;rs300731;rs62118692;2:168051:G:GA;rs2035094;rs10495480;rs62118695;rs62118696;rs201298304;rs7558758;rs13017361;rs56285383;2:173860:C:CCTT;rs11892882;rs58416198;rs394791;rs366330;rs760068303;rs1461026;rs13014216;rs11127463;rs12988912;rs10171965;rs7605004
2	2:160001-200000	2:240001-280000	2.26e-49	HiC	GSE87112	Mesendoderm	intra	rs6732632;rs1461031;rs6724728;rs6724729;rs1350779;rs13003862;rs7583166;rs6548215;rs6548216;rs62118691;rs300743;rs300731;rs62118692;2:168051:G:GA;rs2035094;rs10495480;rs62118695;rs62118696;rs201298304;rs7558758;rs13017361;rs56285383;2:173860:C:CCTT;rs11892882;rs58416198;rs394791;rs366330;rs760068303;rs1461026;rs13014216;rs11127463;rs12988912;rs10171965;rs7605004
2	2:160001-200000	2:240001-280000	4.29e-09	HiC	GSE87112	Trophoblast-like_Cell	intra	rs6732632;rs1461031;rs6724728;rs6724729;rs1350779;rs13003862;rs7583166;rs6548215;rs6548216;rs62118691;rs300743;rs300731;rs62118692;2:168051:G:GA;rs2035094;rs10495480;rs62118695;rs62118696;rs201298304;rs7558758;rs13017361;rs56285383;2:173860:C:CCTT;rs11892882;rs58416198;rs394791;rs366330;rs760068303;rs1461026;rs13014216;rs11127463;rs12988912;rs10171965;rs7605004
2	2:160001-200000	2:240001-280000	2.53e-33	HiC	GSE87112	hESC	intra	rs6732632;rs1461031;rs6724728;rs6724729;rs1350779;rs13003862;rs7583166;rs6548215;rs6548216;rs62118691;rs300743;rs300731;rs62118692;2:168051:G:GA;rs2035094;rs10495480;rs62118695;rs62118696;rs201298304;rs7558758;rs13017361;rs56285383;2:173860:C:CCTT;rs11892882;rs58416198;rs394791;rs366330;rs760068303;rs1461026;rs13014216;rs11127463;rs12988912;rs10171965;rs7605004
2	2:160001-200000	2:2440001-2480000	4.21e-08	HiC	GSE87112	Mesenchymal_Stem_Cell	intra	rs6732632;rs1461031;rs6724728;rs6724729;rs1350779;rs13003862;rs7583166;rs6548215;rs6548216;rs62118691;rs300743;rs300731;rs62118692;2:168051:G:GA;rs2035094;rs10495480;rs62118695;rs62118696;rs201298304;rs7558758;rs13017361;rs56285383;2:173860:C:CCTT;rs11892882;rs58416198;rs394791;rs366330;rs760068303;rs1461026;rs13014216;rs11127463;rs12988912;rs10171965;rs7605004
2	2:160001-200000	2:2640001-2680000	8.16e-08	HiC	GSE87112	Mesenchymal_Stem_Cell	intra	rs6732632;rs1461031;rs6724728;rs6724729;rs1350779;rs13003862;rs7583166;rs6548215;rs6548216;rs62118691;rs300743;rs300731;rs62118692;2:168051:G:GA;rs2035094;rs10495480;rs62118695;rs62118696;rs201298304;rs7558758;rs13017361;rs56285383;2:173860:C:CCTT;rs11892882;rs58416198;rs394791;rs366330;rs760068303;rs1461026;rs13014216;rs11127463;rs12988912;rs10171965;rs7605004
2	2:160001-200000	2:2680001-2720000	1.9e-07	HiC	GSE87112	Mesenchymal_Stem_Cell	intra	rs6732632;rs1461031;rs6724728;rs6724729;rs1350779;rs13003862;rs7583166;rs6548215;rs6548216;rs62118691;rs300743;rs300731;rs62118692;2:168051:G:GA;rs2035094;rs10495480;rs62118695;rs62118696;rs201298304;rs7558758;rs13017361;rs56285383;2:173860:C:CCTT;rs11892882;rs58416198;rs394791;rs366330;rs760068303;rs1461026;rs13014216;rs11127463;rs12988912;rs10171965;rs7605004
2	2:160001-200000	2:2760001-2800000	4.51e-12	HiC	GSE87112	Mesenchymal_Stem_Cell	intra	rs6732632;rs1461031;rs6724728;rs6724729;rs1350779;rs13003862;rs7583166;rs6548215;rs6548216;rs62118691;rs300743;rs300731;rs62118692;2:168051:G:GA;rs2035094;rs10495480;rs62118695;rs62118696;rs201298304;rs7558758;rs13017361;rs56285383;2:173860:C:CCTT;rs11892882;rs58416198;rs394791;rs366330;rs760068303;rs1461026;rs13014216;rs11127463;rs12988912;rs10171965;rs7605004
2	2:160001-200000	2:280001-320000	3.06e-08	HiC	GSE87112	Aorta	intra	rs6732632;rs1461031;rs6724728;rs6724729;rs1350779;rs13003862;rs7583166;rs6548215;rs6548216;rs62118691;rs300743;rs300731;rs62118692;2:168051:G:GA;rs2035094;rs10495480;rs62118695;rs62118696;rs201298304;rs7558758;rs13017361;rs56285383;2:173860:C:CCTT;rs11892882;rs58416198;rs394791;rs366330;rs760068303;rs1461026;rs13014216;rs11127463;rs12988912;rs10171965;rs7605004
2	2:160001-200000	2:280001-320000	1.12e-20	HiC	GSE87112	Mesenchymal_Stem_Cell	intra	rs6732632;rs1461031;rs6724728;rs6724729;rs1350779;rs13003862;rs7583166;rs6548215;rs6548216;rs62118691;rs300743;rs300731;rs62118692;2:168051:G:GA;rs2035094;rs10495480;rs62118695;rs62118696;rs201298304;rs7558758;rs13017361;rs56285383;2:173860:C:CCTT;rs11892882;rs58416198;rs394791;rs366330;rs760068303;rs1461026;rs13014216;rs11127463;rs12988912;rs10171965;rs7605004
2	2:160001-200000	2:280001-320000	8.83e-77	HiC	GSE87112	Mesendoderm	intra	rs6732632;rs1461031;rs6724728;rs6724729;rs1350779;rs13003862;rs7583166;rs6548215;rs6548216;rs62118691;rs300743;rs300731;rs62118692;2:168051:G:GA;rs2035094;rs10495480;rs62118695;rs62118696;rs201298304;rs7558758;rs13017361;rs56285383;2:173860:C:CCTT;rs11892882;rs58416198;rs394791;rs366330;rs760068303;rs1461026;rs13014216;rs11127463;rs12988912;rs10171965;rs7605004
2	2:160001-200000	2:280001-320000	6.04e-26	HiC	GSE87112	Trophoblast-like_Cell	intra	rs6732632;rs1461031;rs6724728;rs6724729;rs1350779;rs13003862;rs7583166;rs6548215;rs6548216;rs62118691;rs300743;rs300731;rs62118692;2:168051:G:GA;rs2035094;rs10495480;rs62118695;rs62118696;rs201298304;rs7558758;rs13017361;rs56285383;2:173860:C:CCTT;rs11892882;rs58416198;rs394791;rs366330;rs760068303;rs1461026;rs13014216;rs11127463;rs12988912;rs10171965;rs7605004
2	2:160001-200000	2:280001-320000	9.42e-87	HiC	GSE87112	hESC	intra	rs6732632;rs1461031;rs6724728;rs6724729;rs1350779;rs13003862;rs7583166;rs6548215;rs6548216;rs62118691;rs300743;rs300731;rs62118692;2:168051:G:GA;rs2035094;rs10495480;rs62118695;rs62118696;rs201298304;rs7558758;rs13017361;rs56285383;2:173860:C:CCTT;rs11892882;rs58416198;rs394791;rs366330;rs760068303;rs1461026;rs13014216;rs11127463;rs12988912;rs10171965;rs7605004
2	2:160001-200000	2:2920001-2960000	1.65e-13	HiC	GSE87112	Mesenchymal_Stem_Cell	intra	rs6732632;rs1461031;rs6724728;rs6724729;rs1350779;rs13003862;rs7583166;rs6548215;rs6548216;rs62118691;rs300743;rs300731;rs62118692;2:168051:G:GA;rs2035094;rs10495480;rs62118695;rs62118696;rs201298304;rs7558758;rs13017361;rs56285383;2:173860:C:CCTT;rs11892882;rs58416198;rs394791;rs366330;rs760068303;rs1461026;rs13014216;rs11127463;rs12988912;rs10171965;rs7605004
2	2:160001-200000	2:3000001-3040000	1.5e-10	HiC	GSE87112	Mesenchymal_Stem_Cell	intra	rs6732632;rs1461031;rs6724728;rs6724729;rs1350779;rs13003862;rs7583166;rs6548215;rs6548216;rs62118691;rs300743;rs300731;rs62118692;2:168051:G:GA;rs2035094;rs10495480;rs62118695;rs62118696;rs201298304;rs7558758;rs13017361;rs56285383;2:173860:C:CCTT;rs11892882;rs58416198;rs394791;rs366330;rs760068303;rs1461026;rs13014216;rs11127463;rs12988912;rs10171965;rs7605004
2	2:160001-200000	2:3040001-3080000	6.71e-07	HiC	GSE87112	Mesenchymal_Stem_Cell	intra	rs6732632;rs1461031;rs6724728;rs6724729;rs1350779;rs13003862;rs7583166;rs6548215;rs6548216;rs62118691;rs300743;rs300731;rs62118692;2:168051:G:GA;rs2035094;rs10495480;rs62118695;rs62118696;rs201298304;rs7558758;rs13017361;rs56285383;2:173860:C:CCTT;rs11892882;rs58416198;rs394791;rs366330;rs760068303;rs1461026;rs13014216;rs11127463;rs12988912;rs10171965;rs7605004
2	2:160001-200000	2:320001-360000	1.7e-17	HiC	GSE87112	Mesenchymal_Stem_Cell	intra	rs6732632;rs1461031;rs6724728;rs6724729;rs1350779;rs13003862;rs7583166;rs6548215;rs6548216;rs62118691;rs300743;rs300731;rs62118692;2:168051:G:GA;rs2035094;rs10495480;rs62118695;rs62118696;rs201298304;rs7558758;rs13017361;rs56285383;2:173860:C:CCTT;rs11892882;rs58416198;rs394791;rs366330;rs760068303;rs1461026;rs13014216;rs11127463;rs12988912;rs10171965;rs7605004
2	2:160001-200000	2:320001-360000	1.11e-35	HiC	GSE87112	Mesendoderm	intra	rs6732632;rs1461031;rs6724728;rs6724729;rs1350779;rs13003862;rs7583166;rs6548215;rs6548216;rs62118691;rs300743;rs300731;rs62118692;2:168051:G:GA;rs2035094;rs10495480;rs62118695;rs62118696;rs201298304;rs7558758;rs13017361;rs56285383;2:173860:C:CCTT;rs11892882;rs58416198;rs394791;rs366330;rs760068303;rs1461026;rs13014216;rs11127463;rs12988912;rs10171965;rs7605004
2	2:160001-200000	2:320001-360000	3.34e-25	HiC	GSE87112	hESC	intra	rs6732632;rs1461031;rs6724728;rs6724729;rs1350779;rs13003862;rs7583166;rs6548215;rs6548216;rs62118691;rs300743;rs300731;rs62118692;2:168051:G:GA;rs2035094;rs10495480;rs62118695;rs62118696;rs201298304;rs7558758;rs13017361;rs56285383;2:173860:C:CCTT;rs11892882;rs58416198;rs394791;rs366330;rs760068303;rs1461026;rs13014216;rs11127463;rs12988912;rs10171965;rs7605004
2	2:160001-200000	2:360001-400000	2.39e-13	HiC	GSE87112	Mesendoderm	intra	rs6732632;rs1461031;rs6724728;rs6724729;rs1350779;rs13003862;rs7583166;rs6548215;rs6548216;rs62118691;rs300743;rs300731;rs62118692;2:168051:G:GA;rs2035094;rs10495480;rs62118695;rs62118696;rs201298304;rs7558758;rs13017361;rs56285383;2:173860:C:CCTT;rs11892882;rs58416198;rs394791;rs366330;rs760068303;rs1461026;rs13014216;rs11127463;rs12988912;rs10171965;rs7605004
2	2:160001-200000	2:360001-400000	3.42e-12	HiC	GSE87112	hESC	intra	rs6732632;rs1461031;rs6724728;rs6724729;rs1350779;rs13003862;rs7583166;rs6548215;rs6548216;rs62118691;rs300743;rs300731;rs62118692;2:168051:G:GA;rs2035094;rs10495480;rs62118695;rs62118696;rs201298304;rs7558758;rs13017361;rs56285383;2:173860:C:CCTT;rs11892882;rs58416198;rs394791;rs366330;rs760068303;rs1461026;rs13014216;rs11127463;rs12988912;rs10171965;rs7605004
2	2:160001-200000	2:400001-440000	8.55e-08	HiC	GSE87112	Left_Ventricle	intra	rs6732632;rs1461031;rs6724728;rs6724729;rs1350779;rs13003862;rs7583166;rs6548215;rs6548216;rs62118691;rs300743;rs300731;rs62118692;2:168051:G:GA;rs2035094;rs10495480;rs62118695;rs62118696;rs201298304;rs7558758;rs13017361;rs56285383;2:173860:C:CCTT;rs11892882;rs58416198;rs394791;rs366330;rs760068303;rs1461026;rs13014216;rs11127463;rs12988912;rs10171965;rs7605004
2	2:160001-200000	2:400001-440000	1.3e-34	HiC	GSE87112	Mesenchymal_Stem_Cell	intra	rs6732632;rs1461031;rs6724728;rs6724729;rs1350779;rs13003862;rs7583166;rs6548215;rs6548216;rs62118691;rs300743;rs300731;rs62118692;2:168051:G:GA;rs2035094;rs10495480;rs62118695;rs62118696;rs201298304;rs7558758;rs13017361;rs56285383;2:173860:C:CCTT;rs11892882;rs58416198;rs394791;rs366330;rs760068303;rs1461026;rs13014216;rs11127463;rs12988912;rs10171965;rs7605004
2	2:160001-200000	2:400001-440000	3.3e-31	HiC	GSE87112	Mesendoderm	intra	rs6732632;rs1461031;rs6724728;rs6724729;rs1350779;rs13003862;rs7583166;rs6548215;rs6548216;rs62118691;rs300743;rs300731;rs62118692;2:168051:G:GA;rs2035094;rs10495480;rs62118695;rs62118696;rs201298304;rs7558758;rs13017361;rs56285383;2:173860:C:CCTT;rs11892882;rs58416198;rs394791;rs366330;rs760068303;rs1461026;rs13014216;rs11127463;rs12988912;rs10171965;rs7605004
2	2:160001-200000	2:400001-440000	5.66e-19	HiC	GSE87112	Trophoblast-like_Cell	intra	rs6732632;rs1461031;rs6724728;rs6724729;rs1350779;rs13003862;rs7583166;rs6548215;rs6548216;rs62118691;rs300743;rs300731;rs62118692;2:168051:G:GA;rs2035094;rs10495480;rs62118695;rs62118696;rs201298304;rs7558758;rs13017361;rs56285383;2:173860:C:CCTT;rs11892882;rs58416198;rs394791;rs366330;rs760068303;rs1461026;rs13014216;rs11127463;rs12988912;rs10171965;rs7605004
2	2:160001-200000	2:400001-440000	1.95e-44	HiC	GSE87112	hESC	intra	rs6732632;rs1461031;rs6724728;rs6724729;rs1350779;rs13003862;rs7583166;rs6548215;rs6548216;rs62118691;rs300743;rs300731;rs62118692;2:168051:G:GA;rs2035094;rs10495480;rs62118695;rs62118696;rs201298304;rs7558758;rs13017361;rs56285383;2:173860:C:CCTT;rs11892882;rs58416198;rs394791;rs366330;rs760068303;rs1461026;rs13014216;rs11127463;rs12988912;rs10171965;rs7605004
2	2:160001-200000	2:40001-80000	9.73e-28	HiC	GSE87112	Mesenchymal_Stem_Cell	intra	rs6732632;rs1461031;rs6724728;rs6724729;rs1350779;rs13003862;rs7583166;rs6548215;rs6548216;rs62118691;rs300743;rs300731;rs62118692;2:168051:G:GA;rs2035094;rs10495480;rs62118695;rs62118696;rs201298304;rs7558758;rs13017361;rs56285383;2:173860:C:CCTT;rs11892882;rs58416198;rs394791;rs366330;rs760068303;rs1461026;rs13014216;rs11127463;rs12988912;rs10171965;rs7605004
2	2:160001-200000	2:40001-80000	2.86e-88	HiC	GSE87112	Mesendoderm	intra	rs6732632;rs1461031;rs6724728;rs6724729;rs1350779;rs13003862;rs7583166;rs6548215;rs6548216;rs62118691;rs300743;rs300731;rs62118692;2:168051:G:GA;rs2035094;rs10495480;rs62118695;rs62118696;rs201298304;rs7558758;rs13017361;rs56285383;2:173860:C:CCTT;rs11892882;rs58416198;rs394791;rs366330;rs760068303;rs1461026;rs13014216;rs11127463;rs12988912;rs10171965;rs7605004
2	2:160001-200000	2:40001-80000	2.74e-12	HiC	GSE87112	Trophoblast-like_Cell	intra	rs6732632;rs1461031;rs6724728;rs6724729;rs1350779;rs13003862;rs7583166;rs6548215;rs6548216;rs62118691;rs300743;rs300731;rs62118692;2:168051:G:GA;rs2035094;rs10495480;rs62118695;rs62118696;rs201298304;rs7558758;rs13017361;rs56285383;2:173860:C:CCTT;rs11892882;rs58416198;rs394791;rs366330;rs760068303;rs1461026;rs13014216;rs11127463;rs12988912;rs10171965;rs7605004
2	2:160001-200000	2:40001-80000	4.76e-76	HiC	GSE87112	hESC	intra	rs6732632;rs1461031;rs6724728;rs6724729;rs1350779;rs13003862;rs7583166;rs6548215;rs6548216;rs62118691;rs300743;rs300731;rs62118692;2:168051:G:GA;rs2035094;rs10495480;rs62118695;rs62118696;rs201298304;rs7558758;rs13017361;rs56285383;2:173860:C:CCTT;rs11892882;rs58416198;rs394791;rs366330;rs760068303;rs1461026;rs13014216;rs11127463;rs12988912;rs10171965;rs7605004
2	2:160001-200000	2:440001-480000	8.72e-27	HiC	GSE87112	Mesenchymal_Stem_Cell	intra	rs6732632;rs1461031;rs6724728;rs6724729;rs1350779;rs13003862;rs7583166;rs6548215;rs6548216;rs62118691;rs300743;rs300731;rs62118692;2:168051:G:GA;rs2035094;rs10495480;rs62118695;rs62118696;rs201298304;rs7558758;rs13017361;rs56285383;2:173860:C:CCTT;rs11892882;rs58416198;rs394791;rs366330;rs760068303;rs1461026;rs13014216;rs11127463;rs12988912;rs10171965;rs7605004
2	2:160001-200000	2:440001-480000	1.14e-42	HiC	GSE87112	Mesendoderm	intra	rs6732632;rs1461031;rs6724728;rs6724729;rs1350779;rs13003862;rs7583166;rs6548215;rs6548216;rs62118691;rs300743;rs300731;rs62118692;2:168051:G:GA;rs2035094;rs10495480;rs62118695;rs62118696;rs201298304;rs7558758;rs13017361;rs56285383;2:173860:C:CCTT;rs11892882;rs58416198;rs394791;rs366330;rs760068303;rs1461026;rs13014216;rs11127463;rs12988912;rs10171965;rs7605004
2	2:160001-200000	2:440001-480000	1.77e-12	HiC	GSE87112	Trophoblast-like_Cell	intra	rs6732632;rs1461031;rs6724728;rs6724729;rs1350779;rs13003862;rs7583166;rs6548215;rs6548216;rs62118691;rs300743;rs300731;rs62118692;2:168051:G:GA;rs2035094;rs10495480;rs62118695;rs62118696;rs201298304;rs7558758;rs13017361;rs56285383;2:173860:C:CCTT;rs11892882;rs58416198;rs394791;rs366330;rs760068303;rs1461026;rs13014216;rs11127463;rs12988912;rs10171965;rs7605004
2	2:160001-200000	2:440001-480000	1.91e-28	HiC	GSE87112	hESC	intra	rs6732632;rs1461031;rs6724728;rs6724729;rs1350779;rs13003862;rs7583166;rs6548215;rs6548216;rs62118691;rs300743;rs300731;rs62118692;2:168051:G:GA;rs2035094;rs10495480;rs62118695;rs62118696;rs201298304;rs7558758;rs13017361;rs56285383;2:173860:C:CCTT;rs11892882;rs58416198;rs394791;rs366330;rs760068303;rs1461026;rs13014216;rs11127463;rs12988912;rs10171965;rs7605004
2	2:160001-200000	2:480001-520000	1.43e-12	HiC	GSE87112	Mesenchymal_Stem_Cell	intra	rs6732632;rs1461031;rs6724728;rs6724729;rs1350779;rs13003862;rs7583166;rs6548215;rs6548216;rs62118691;rs300743;rs300731;rs62118692;2:168051:G:GA;rs2035094;rs10495480;rs62118695;rs62118696;rs201298304;rs7558758;rs13017361;rs56285383;2:173860:C:CCTT;rs11892882;rs58416198;rs394791;rs366330;rs760068303;rs1461026;rs13014216;rs11127463;rs12988912;rs10171965;rs7605004
2	2:160001-200000	2:480001-520000	3.57e-18	HiC	GSE87112	Mesendoderm	intra	rs6732632;rs1461031;rs6724728;rs6724729;rs1350779;rs13003862;rs7583166;rs6548215;rs6548216;rs62118691;rs300743;rs300731;rs62118692;2:168051:G:GA;rs2035094;rs10495480;rs62118695;rs62118696;rs201298304;rs7558758;rs13017361;rs56285383;2:173860:C:CCTT;rs11892882;rs58416198;rs394791;rs366330;rs760068303;rs1461026;rs13014216;rs11127463;rs12988912;rs10171965;rs7605004
2	2:160001-200000	2:480001-520000	3.75e-15	HiC	GSE87112	Trophoblast-like_Cell	intra	rs6732632;rs1461031;rs6724728;rs6724729;rs1350779;rs13003862;rs7583166;rs6548215;rs6548216;rs62118691;rs300743;rs300731;rs62118692;2:168051:G:GA;rs2035094;rs10495480;rs62118695;rs62118696;rs201298304;rs7558758;rs13017361;rs56285383;2:173860:C:CCTT;rs11892882;rs58416198;rs394791;rs366330;rs760068303;rs1461026;rs13014216;rs11127463;rs12988912;rs10171965;rs7605004
2	2:160001-200000	2:480001-520000	1.42e-29	HiC	GSE87112	hESC	intra	rs6732632;rs1461031;rs6724728;rs6724729;rs1350779;rs13003862;rs7583166;rs6548215;rs6548216;rs62118691;rs300743;rs300731;rs62118692;2:168051:G:GA;rs2035094;rs10495480;rs62118695;rs62118696;rs201298304;rs7558758;rs13017361;rs56285383;2:173860:C:CCTT;rs11892882;rs58416198;rs394791;rs366330;rs760068303;rs1461026;rs13014216;rs11127463;rs12988912;rs10171965;rs7605004
2	2:160001-200000	2:520001-560000	5.19e-21	HiC	GSE87112	Mesenchymal_Stem_Cell	intra	rs6732632;rs1461031;rs6724728;rs6724729;rs1350779;rs13003862;rs7583166;rs6548215;rs6548216;rs62118691;rs300743;rs300731;rs62118692;2:168051:G:GA;rs2035094;rs10495480;rs62118695;rs62118696;rs201298304;rs7558758;rs13017361;rs56285383;2:173860:C:CCTT;rs11892882;rs58416198;rs394791;rs366330;rs760068303;rs1461026;rs13014216;rs11127463;rs12988912;rs10171965;rs7605004
2	2:160001-200000	2:520001-560000	1.38e-19	HiC	GSE87112	Mesendoderm	intra	rs6732632;rs1461031;rs6724728;rs6724729;rs1350779;rs13003862;rs7583166;rs6548215;rs6548216;rs62118691;rs300743;rs300731;rs62118692;2:168051:G:GA;rs2035094;rs10495480;rs62118695;rs62118696;rs201298304;rs7558758;rs13017361;rs56285383;2:173860:C:CCTT;rs11892882;rs58416198;rs394791;rs366330;rs760068303;rs1461026;rs13014216;rs11127463;rs12988912;rs10171965;rs7605004
2	2:160001-200000	2:520001-560000	4.19e-08	HiC	GSE87112	Trophoblast-like_Cell	intra	rs6732632;rs1461031;rs6724728;rs6724729;rs1350779;rs13003862;rs7583166;rs6548215;rs6548216;rs62118691;rs300743;rs300731;rs62118692;2:168051:G:GA;rs2035094;rs10495480;rs62118695;rs62118696;rs201298304;rs7558758;rs13017361;rs56285383;2:173860:C:CCTT;rs11892882;rs58416198;rs394791;rs366330;rs760068303;rs1461026;rs13014216;rs11127463;rs12988912;rs10171965;rs7605004
2	2:160001-200000	2:520001-560000	2.2e-10	HiC	GSE87112	hESC	intra	rs6732632;rs1461031;rs6724728;rs6724729;rs1350779;rs13003862;rs7583166;rs6548215;rs6548216;rs62118691;rs300743;rs300731;rs62118692;2:168051:G:GA;rs2035094;rs10495480;rs62118695;rs62118696;rs201298304;rs7558758;rs13017361;rs56285383;2:173860:C:CCTT;rs11892882;rs58416198;rs394791;rs366330;rs760068303;rs1461026;rs13014216;rs11127463;rs12988912;rs10171965;rs7605004
2	2:160001-200000	2:560001-600000	1.86e-07	HiC	GSE87112	Spleen	intra	rs6732632;rs1461031;rs6724728;rs6724729;rs1350779;rs13003862;rs7583166;rs6548215;rs6548216;rs62118691;rs300743;rs300731;rs62118692;2:168051:G:GA;rs2035094;rs10495480;rs62118695;rs62118696;rs201298304;rs7558758;rs13017361;rs56285383;2:173860:C:CCTT;rs11892882;rs58416198;rs394791;rs366330;rs760068303;rs1461026;rs13014216;rs11127463;rs12988912;rs10171965;rs7605004
2	2:160001-200000	2:560001-600000	1.63e-50	HiC	GSE87112	Mesenchymal_Stem_Cell	intra	rs6732632;rs1461031;rs6724728;rs6724729;rs1350779;rs13003862;rs7583166;rs6548215;rs6548216;rs62118691;rs300743;rs300731;rs62118692;2:168051:G:GA;rs2035094;rs10495480;rs62118695;rs62118696;rs201298304;rs7558758;rs13017361;rs56285383;2:173860:C:CCTT;rs11892882;rs58416198;rs394791;rs366330;rs760068303;rs1461026;rs13014216;rs11127463;rs12988912;rs10171965;rs7605004
2	2:160001-200000	2:560001-600000	6.9e-62	HiC	GSE87112	Mesendoderm	intra	rs6732632;rs1461031;rs6724728;rs6724729;rs1350779;rs13003862;rs7583166;rs6548215;rs6548216;rs62118691;rs300743;rs300731;rs62118692;2:168051:G:GA;rs2035094;rs10495480;rs62118695;rs62118696;rs201298304;rs7558758;rs13017361;rs56285383;2:173860:C:CCTT;rs11892882;rs58416198;rs394791;rs366330;rs760068303;rs1461026;rs13014216;rs11127463;rs12988912;rs10171965;rs7605004
2	2:160001-200000	2:560001-600000	1.71e-25	HiC	GSE87112	Trophoblast-like_Cell	intra	rs6732632;rs1461031;rs6724728;rs6724729;rs1350779;rs13003862;rs7583166;rs6548215;rs6548216;rs62118691;rs300743;rs300731;rs62118692;2:168051:G:GA;rs2035094;rs10495480;rs62118695;rs62118696;rs201298304;rs7558758;rs13017361;rs56285383;2:173860:C:CCTT;rs11892882;rs58416198;rs394791;rs366330;rs760068303;rs1461026;rs13014216;rs11127463;rs12988912;rs10171965;rs7605004
2	2:160001-200000	2:560001-600000	2.11e-43	HiC	GSE87112	hESC	intra	rs6732632;rs1461031;rs6724728;rs6724729;rs1350779;rs13003862;rs7583166;rs6548215;rs6548216;rs62118691;rs300743;rs300731;rs62118692;2:168051:G:GA;rs2035094;rs10495480;rs62118695;rs62118696;rs201298304;rs7558758;rs13017361;rs56285383;2:173860:C:CCTT;rs11892882;rs58416198;rs394791;rs366330;rs760068303;rs1461026;rs13014216;rs11127463;rs12988912;rs10171965;rs7605004
2	2:160001-200000	2:600001-640000	3.08e-11	HiC	GSE87112	Mesenchymal_Stem_Cell	intra	rs6732632;rs1461031;rs6724728;rs6724729;rs1350779;rs13003862;rs7583166;rs6548215;rs6548216;rs62118691;rs300743;rs300731;rs62118692;2:168051:G:GA;rs2035094;rs10495480;rs62118695;rs62118696;rs201298304;rs7558758;rs13017361;rs56285383;2:173860:C:CCTT;rs11892882;rs58416198;rs394791;rs366330;rs760068303;rs1461026;rs13014216;rs11127463;rs12988912;rs10171965;rs7605004
2	2:160001-200000	2:600001-640000	3.1e-30	HiC	GSE87112	Mesendoderm	intra	rs6732632;rs1461031;rs6724728;rs6724729;rs1350779;rs13003862;rs7583166;rs6548215;rs6548216;rs62118691;rs300743;rs300731;rs62118692;2:168051:G:GA;rs2035094;rs10495480;rs62118695;rs62118696;rs201298304;rs7558758;rs13017361;rs56285383;2:173860:C:CCTT;rs11892882;rs58416198;rs394791;rs366330;rs760068303;rs1461026;rs13014216;rs11127463;rs12988912;rs10171965;rs7605004
2	2:160001-200000	2:600001-640000	2.71e-18	HiC	GSE87112	Trophoblast-like_Cell	intra	rs6732632;rs1461031;rs6724728;rs6724729;rs1350779;rs13003862;rs7583166;rs6548215;rs6548216;rs62118691;rs300743;rs300731;rs62118692;2:168051:G:GA;rs2035094;rs10495480;rs62118695;rs62118696;rs201298304;rs7558758;rs13017361;rs56285383;2:173860:C:CCTT;rs11892882;rs58416198;rs394791;rs366330;rs760068303;rs1461026;rs13014216;rs11127463;rs12988912;rs10171965;rs7605004
2	2:160001-200000	2:600001-640000	3.76e-21	HiC	GSE87112	hESC	intra	rs6732632;rs1461031;rs6724728;rs6724729;rs1350779;rs13003862;rs7583166;rs6548215;rs6548216;rs62118691;rs300743;rs300731;rs62118692;2:168051:G:GA;rs2035094;rs10495480;rs62118695;rs62118696;rs201298304;rs7558758;rs13017361;rs56285383;2:173860:C:CCTT;rs11892882;rs58416198;rs394791;rs366330;rs760068303;rs1461026;rs13014216;rs11127463;rs12988912;rs10171965;rs7605004
2	2:160001-200000	2:80001-120000	6.88e-12	HiC	GSE87112	Left_Ventricle	intra	rs6732632;rs1461031;rs6724728;rs6724729;rs1350779;rs13003862;rs7583166;rs6548215;rs6548216;rs62118691;rs300743;rs300731;rs62118692;2:168051:G:GA;rs2035094;rs10495480;rs62118695;rs62118696;rs201298304;rs7558758;rs13017361;rs56285383;2:173860:C:CCTT;rs11892882;rs58416198;rs394791;rs366330;rs760068303;rs1461026;rs13014216;rs11127463;rs12988912;rs10171965;rs7605004
2	2:160001-200000	2:80001-120000	1.84e-16	HiC	GSE87112	Mesenchymal_Stem_Cell	intra	rs6732632;rs1461031;rs6724728;rs6724729;rs1350779;rs13003862;rs7583166;rs6548215;rs6548216;rs62118691;rs300743;rs300731;rs62118692;2:168051:G:GA;rs2035094;rs10495480;rs62118695;rs62118696;rs201298304;rs7558758;rs13017361;rs56285383;2:173860:C:CCTT;rs11892882;rs58416198;rs394791;rs366330;rs760068303;rs1461026;rs13014216;rs11127463;rs12988912;rs10171965;rs7605004
2	2:160001-200000	2:80001-120000	3.5e-18	HiC	GSE87112	Mesendoderm	intra	rs6732632;rs1461031;rs6724728;rs6724729;rs1350779;rs13003862;rs7583166;rs6548215;rs6548216;rs62118691;rs300743;rs300731;rs62118692;2:168051:G:GA;rs2035094;rs10495480;rs62118695;rs62118696;rs201298304;rs7558758;rs13017361;rs56285383;2:173860:C:CCTT;rs11892882;rs58416198;rs394791;rs366330;rs760068303;rs1461026;rs13014216;rs11127463;rs12988912;rs10171965;rs7605004
2	2:160001-200000	2:80001-120000	2.61e-23	HiC	GSE87112	hESC	intra	rs6732632;rs1461031;rs6724728;rs6724729;rs1350779;rs13003862;rs7583166;rs6548215;rs6548216;rs62118691;rs300743;rs300731;rs62118692;2:168051:G:GA;rs2035094;rs10495480;rs62118695;rs62118696;rs201298304;rs7558758;rs13017361;rs56285383;2:173860:C:CCTT;rs11892882;rs58416198;rs394791;rs366330;rs760068303;rs1461026;rs13014216;rs11127463;rs12988912;rs10171965;rs7605004
2	2:160001-200000	2:880001-920000	1.08e-16	HiC	GSE87112	Mesenchymal_Stem_Cell	intra	rs6732632;rs1461031;rs6724728;rs6724729;rs1350779;rs13003862;rs7583166;rs6548215;rs6548216;rs62118691;rs300743;rs300731;rs62118692;2:168051:G:GA;rs2035094;rs10495480;rs62118695;rs62118696;rs201298304;rs7558758;rs13017361;rs56285383;2:173860:C:CCTT;rs11892882;rs58416198;rs394791;rs366330;rs760068303;rs1461026;rs13014216;rs11127463;rs12988912;rs10171965;rs7605004
2	2:160001-200000	2:880001-920000	5.3e-09	HiC	GSE87112	Mesendoderm	intra	rs6732632;rs1461031;rs6724728;rs6724729;rs1350779;rs13003862;rs7583166;rs6548215;rs6548216;rs62118691;rs300743;rs300731;rs62118692;2:168051:G:GA;rs2035094;rs10495480;rs62118695;rs62118696;rs201298304;rs7558758;rs13017361;rs56285383;2:173860:C:CCTT;rs11892882;rs58416198;rs394791;rs366330;rs760068303;rs1461026;rs13014216;rs11127463;rs12988912;rs10171965;rs7605004
2	2:200001-240000	2:1040001-1080000	1.16e-18	HiC	GSE87112	Mesenchymal_Stem_Cell	intra	rs57376780;rs56193126;rs300750;rs300751;rs10204657;rs300753;rs11692330;rs11693990;rs62114494;rs2126129;rs36159432;rs62114497;rs6709534;rs55742348;rs6710233;rs9213;rs6729224;rs12714399;rs3828165;rs11273285;rs60484953;rs3791224;rs3791223;rs1474053;rs1474052;rs2290911;rs2290912;rs6548220;rs7574889;rs3791221;rs3791220;rs17713396;rs13003909;rs753796751;rs57542652;rs7601944;rs10205435;rs2306060;rs62114…
2	2:200001-240000	2:120001-160000	3.78e-14	HiC	GSE87112	Mesendoderm	intra	rs57376780;rs56193126;rs300750;rs300751;rs10204657;rs300753;rs11692330;rs11693990;rs62114494;rs2126129;rs36159432;rs62114497;rs6709534;rs55742348;rs6710233;rs9213;rs6729224;rs12714399;rs3828165;rs11273285;rs60484953;rs3791224;rs3791223;rs1474053;rs1474052;rs2290911;rs2290912;rs6548220;rs7574889;rs3791221;rs3791220;rs17713396;rs13003909;rs753796751;rs57542652;rs7601944;rs10205435;rs2306060;rs62114…
2	2:200001-240000	2:120001-160000	7.48e-13	HiC	GSE87112	hESC	intra	rs57376780;rs56193126;rs300750;rs300751;rs10204657;rs300753;rs11692330;rs11693990;rs62114494;rs2126129;rs36159432;rs62114497;rs6709534;rs55742348;rs6710233;rs9213;rs6729224;rs12714399;rs3828165;rs11273285;rs60484953;rs3791224;rs3791223;rs1474053;rs1474052;rs2290911;rs2290912;rs6548220;rs7574889;rs3791221;rs3791220;rs17713396;rs13003909;rs753796751;rs57542652;rs7601944;rs10205435;rs2306060;rs62114…
2	2:200001-240000	2:1320001-1360000	2.05e-07	HiC	GSE87112	Mesenchymal_Stem_Cell	intra	rs57376780;rs56193126;rs300750;rs300751;rs10204657;rs300753;rs11692330;rs11693990;rs62114494;rs2126129;rs36159432;rs62114497;rs6709534;rs55742348;rs6710233;rs9213;rs6729224;rs12714399;rs3828165;rs11273285;rs60484953;rs3791224;rs3791223;rs1474053;rs1474052;rs2290911;rs2290912;rs6548220;rs7574889;rs3791221;rs3791220;rs17713396;rs13003909;rs753796751;rs57542652;rs7601944;rs10205435;rs2306060;rs62114…
2	2:200001-240000	2:1520001-1560000	4.32e-25	HiC	GSE87112	Mesenchymal_Stem_Cell	intra	rs57376780;rs56193126;rs300750;rs300751;rs10204657;rs300753;rs11692330;rs11693990;rs62114494;rs2126129;rs36159432;rs62114497;rs6709534;rs55742348;rs6710233;rs9213;rs6729224;rs12714399;rs3828165;rs11273285;rs60484953;rs3791224;rs3791223;rs1474053;rs1474052;rs2290911;rs2290912;rs6548220;rs7574889;rs3791221;rs3791220;rs17713396;rs13003909;rs753796751;rs57542652;rs7601944;rs10205435;rs2306060;rs62114…
2	2:200001-240000	2:1560001-1600000	2.74e-09	HiC	GSE87112	Mesenchymal_Stem_Cell	intra	rs57376780;rs56193126;rs300750;rs300751;rs10204657;rs300753;rs11692330;rs11693990;rs62114494;rs2126129;rs36159432;rs62114497;rs6709534;rs55742348;rs6710233;rs9213;rs6729224;rs12714399;rs3828165;rs11273285;rs60484953;rs3791224;rs3791223;rs1474053;rs1474052;rs2290911;rs2290912;rs6548220;rs7574889;rs3791221;rs3791220;rs17713396;rs13003909;rs753796751;rs57542652;rs7601944;rs10205435;rs2306060;rs62114…
2	2:200001-240000	2:160001-200000	8.64e-25	HiC	GSE87112	Mesenchymal_Stem_Cell	intra	rs57376780;rs56193126;rs300750;rs300751;rs10204657;rs300753;rs11692330;rs11693990;rs62114494;rs2126129;rs36159432;rs62114497;rs6709534;rs55742348;rs6710233;rs9213;rs6729224;rs12714399;rs3828165;rs11273285;rs60484953;rs3791224;rs3791223;rs1474053;rs1474052;rs2290911;rs2290912;rs6548220;rs7574889;rs3791221;rs3791220;rs17713396;rs13003909;rs753796751;rs57542652;rs7601944;rs10205435;rs2306060;rs62114…
2	2:200001-240000	2:160001-200000	1.83e-85	HiC	GSE87112	Mesendoderm	intra	rs57376780;rs56193126;rs300750;rs300751;rs10204657;rs300753;rs11692330;rs11693990;rs62114494;rs2126129;rs36159432;rs62114497;rs6709534;rs55742348;rs6710233;rs9213;rs6729224;rs12714399;rs3828165;rs11273285;rs60484953;rs3791224;rs3791223;rs1474053;rs1474052;rs2290911;rs2290912;rs6548220;rs7574889;rs3791221;rs3791220;rs17713396;rs13003909;rs753796751;rs57542652;rs7601944;rs10205435;rs2306060;rs62114…
2	2:200001-240000	2:160001-200000	2.81e-13	HiC	GSE87112	Trophoblast-like_Cell	intra	rs57376780;rs56193126;rs300750;rs300751;rs10204657;rs300753;rs11692330;rs11693990;rs62114494;rs2126129;rs36159432;rs62114497;rs6709534;rs55742348;rs6710233;rs9213;rs6729224;rs12714399;rs3828165;rs11273285;rs60484953;rs3791224;rs3791223;rs1474053;rs1474052;rs2290911;rs2290912;rs6548220;rs7574889;rs3791221;rs3791220;rs17713396;rs13003909;rs753796751;rs57542652;rs7601944;rs10205435;rs2306060;rs62114…
2	2:200001-240000	2:160001-200000	6.34e-74	HiC	GSE87112	hESC	intra	rs57376780;rs56193126;rs300750;rs300751;rs10204657;rs300753;rs11692330;rs11693990;rs62114494;rs2126129;rs36159432;rs62114497;rs6709534;rs55742348;rs6710233;rs9213;rs6729224;rs12714399;rs3828165;rs11273285;rs60484953;rs3791224;rs3791223;rs1474053;rs1474052;rs2290911;rs2290912;rs6548220;rs7574889;rs3791221;rs3791220;rs17713396;rs13003909;rs753796751;rs57542652;rs7601944;rs10205435;rs2306060;rs62114…
2	2:200001-240000	2:1720001-1760000	4.95e-12	HiC	GSE87112	Mesenchymal_Stem_Cell	intra	rs57376780;rs56193126;rs300750;rs300751;rs10204657;rs300753;rs11692330;rs11693990;rs62114494;rs2126129;rs36159432;rs62114497;rs6709534;rs55742348;rs6710233;rs9213;rs6729224;rs12714399;rs3828165;rs11273285;rs60484953;rs3791224;rs3791223;rs1474053;rs1474052;rs2290911;rs2290912;rs6548220;rs7574889;rs3791221;rs3791220;rs17713396;rs13003909;rs753796751;rs57542652;rs7601944;rs10205435;rs2306060;rs62114…
2	2:200001-240000	2:1800001-1840000	2.96e-14	HiC	GSE87112	Mesenchymal_Stem_Cell	intra	rs57376780;rs56193126;rs300750;rs300751;rs10204657;rs300753;rs11692330;rs11693990;rs62114494;rs2126129;rs36159432;rs62114497;rs6709534;rs55742348;rs6710233;rs9213;rs6729224;rs12714399;rs3828165;rs11273285;rs60484953;rs3791224;rs3791223;rs1474053;rs1474052;rs2290911;rs2290912;rs6548220;rs7574889;rs3791221;rs3791220;rs17713396;rs13003909;rs753796751;rs57542652;rs7601944;rs10205435;rs2306060;rs62114…
2	2:200001-240000	2:1880001-1920000	2.96e-08	HiC	GSE87112	Mesenchymal_Stem_Cell	intra	rs57376780;rs56193126;rs300750;rs300751;rs10204657;rs300753;rs11692330;rs11693990;rs62114494;rs2126129;rs36159432;rs62114497;rs6709534;rs55742348;rs6710233;rs9213;rs6729224;rs12714399;rs3828165;rs11273285;rs60484953;rs3791224;rs3791223;rs1474053;rs1474052;rs2290911;rs2290912;rs6548220;rs7574889;rs3791221;rs3791220;rs17713396;rs13003909;rs753796751;rs57542652;rs7601944;rs10205435;rs2306060;rs62114…
2	2:200001-240000	2:2000001-2040000	2.85e-07	HiC	GSE87112	Mesenchymal_Stem_Cell	intra	rs57376780;rs56193126;rs300750;rs300751;rs10204657;rs300753;rs11692330;rs11693990;rs62114494;rs2126129;rs36159432;rs62114497;rs6709534;rs55742348;rs6710233;rs9213;rs6729224;rs12714399;rs3828165;rs11273285;rs60484953;rs3791224;rs3791223;rs1474053;rs1474052;rs2290911;rs2290912;rs6548220;rs7574889;rs3791221;rs3791220;rs17713396;rs13003909;rs753796751;rs57542652;rs7601944;rs10205435;rs2306060;rs62114…
2	2:200001-240000	2:2640001-2680000	1.19e-07	HiC	GSE87112	Mesenchymal_Stem_Cell	intra	rs57376780;rs56193126;rs300750;rs300751;rs10204657;rs300753;rs11692330;rs11693990;rs62114494;rs2126129;rs36159432;rs62114497;rs6709534;rs55742348;rs6710233;rs9213;rs6729224;rs12714399;rs3828165;rs11273285;rs60484953;rs3791224;rs3791223;rs1474053;rs1474052;rs2290911;rs2290912;rs6548220;rs7574889;rs3791221;rs3791220;rs17713396;rs13003909;rs753796751;rs57542652;rs7601944;rs10205435;rs2306060;rs62114…
2	2:200001-240000	2:40001-80000	3.31e-11	HiC	GSE87112	Mesendoderm	intra	rs57376780;rs56193126;rs300750;rs300751;rs10204657;rs300753;rs11692330;rs11693990;rs62114494;rs2126129;rs36159432;rs62114497;rs6709534;rs55742348;rs6710233;rs9213;rs6729224;rs12714399;rs3828165;rs11273285;rs60484953;rs3791224;rs3791223;rs1474053;rs1474052;rs2290911;rs2290912;rs6548220;rs7574889;rs3791221;rs3791220;rs17713396;rs13003909;rs753796751;rs57542652;rs7601944;rs10205435;rs2306060;rs62114…
2	2:200001-240000	2:40001-80000	8.69e-12	HiC	GSE87112	hESC	intra	rs57376780;rs56193126;rs300750;rs300751;rs10204657;rs300753;rs11692330;rs11693990;rs62114494;rs2126129;rs36159432;rs62114497;rs6709534;rs55742348;rs6710233;rs9213;rs6729224;rs12714399;rs3828165;rs11273285;rs60484953;rs3791224;rs3791223;rs1474053;rs1474052;rs2290911;rs2290912;rs6548220;rs7574889;rs3791221;rs3791220;rs17713396;rs13003909;rs753796751;rs57542652;rs7601944;rs10205435;rs2306060;rs62114…
2	2:200001-240000	2:440001-480000	6.09e-09	HiC	GSE87112	Mesendoderm	intra	rs57376780;rs56193126;rs300750;rs300751;rs10204657;rs300753;rs11692330;rs11693990;rs62114494;rs2126129;rs36159432;rs62114497;rs6709534;rs55742348;rs6710233;rs9213;rs6729224;rs12714399;rs3828165;rs11273285;rs60484953;rs3791224;rs3791223;rs1474053;rs1474052;rs2290911;rs2290912;rs6548220;rs7574889;rs3791221;rs3791220;rs17713396;rs13003909;rs753796751;rs57542652;rs7601944;rs10205435;rs2306060;rs62114…
2	2:200001-240000	2:560001-600000	4.22e-22	HiC	GSE87112	Mesendoderm	intra	rs57376780;rs56193126;rs300750;rs300751;rs10204657;rs300753;rs11692330;rs11693990;rs62114494;rs2126129;rs36159432;rs62114497;rs6709534;rs55742348;rs6710233;rs9213;rs6729224;rs12714399;rs3828165;rs11273285;rs60484953;rs3791224;rs3791223;rs1474053;rs1474052;rs2290911;rs2290912;rs6548220;rs7574889;rs3791221;rs3791220;rs17713396;rs13003909;rs753796751;rs57542652;rs7601944;rs10205435;rs2306060;rs62114…
2	2:200001-240000	2:560001-600000	1.97e-08	HiC	GSE87112	Trophoblast-like_Cell	intra	rs57376780;rs56193126;rs300750;rs300751;rs10204657;rs300753;rs11692330;rs11693990;rs62114494;rs2126129;rs36159432;rs62114497;rs6709534;rs55742348;rs6710233;rs9213;rs6729224;rs12714399;rs3828165;rs11273285;rs60484953;rs3791224;rs3791223;rs1474053;rs1474052;rs2290911;rs2290912;rs6548220;rs7574889;rs3791221;rs3791220;rs17713396;rs13003909;rs753796751;rs57542652;rs7601944;rs10205435;rs2306060;rs62114…
2	2:200001-240000	2:560001-600000	7.99e-08	HiC	GSE87112	hESC	intra	rs57376780;rs56193126;rs300750;rs300751;rs10204657;rs300753;rs11692330;rs11693990;rs62114494;rs2126129;rs36159432;rs62114497;rs6709534;rs55742348;rs6710233;rs9213;rs6729224;rs12714399;rs3828165;rs11273285;rs60484953;rs3791224;rs3791223;rs1474053;rs1474052;rs2290911;rs2290912;rs6548220;rs7574889;rs3791221;rs3791220;rs17713396;rs13003909;rs753796751;rs57542652;rs7601944;rs10205435;rs2306060;rs62114…
2	2:240001-280000	2:1040001-1080000	6.79e-07	HiC	GSE87112	Left_Ventricle	intra	rs2864044;rs2085852;rs10174612;rs17713568;rs62114505;rs62114506;rs7556816;rs55753056;rs386642118;rs13031676;rs7580141;rs17713729;rs7609512;rs6729496;rs9309729;rs17713879;rs3924770;rs62114538;rs4455191;rs71437291;rs10432714;rs55936726;rs4255987;rs10865544;rs10188763;rs36216559;rs7596678;rs7595075;rs7584915;rs66569168;rs114976176;2:265591:A:AT;rs4447635;rs10171043;rs10171111;rs58461606;rs56321614;r…
2	2:240001-280000	2:1040001-1080000	1.55e-07	HiC	GSE87112	Mesenchymal_Stem_Cell	intra	rs2864044;rs2085852;rs10174612;rs17713568;rs62114505;rs62114506;rs7556816;rs55753056;rs386642118;rs13031676;rs7580141;rs17713729;rs7609512;rs6729496;rs9309729;rs17713879;rs3924770;rs62114538;rs4455191;rs71437291;rs10432714;rs55936726;rs4255987;rs10865544;rs10188763;rs36216559;rs7596678;rs7595075;rs7584915;rs66569168;rs114976176;2:265591:A:AT;rs4447635;rs10171043;rs10171111;rs58461606;rs56321614;r…
2	2:240001-280000	2:120001-160000	5.09e-09	HiC	GSE87112	Mesendoderm	intra	rs2864044;rs2085852;rs10174612;rs17713568;rs62114505;rs62114506;rs7556816;rs55753056;rs386642118;rs13031676;rs7580141;rs17713729;rs7609512;rs6729496;rs9309729;rs17713879;rs3924770;rs62114538;rs4455191;rs71437291;rs10432714;rs55936726;rs4255987;rs10865544;rs10188763;rs36216559;rs7596678;rs7595075;rs7584915;rs66569168;rs114976176;2:265591:A:AT;rs4447635;rs10171043;rs10171111;rs58461606;rs56321614;r…
2	2:240001-280000	2:120001-160000	1.1e-15	HiC	GSE87112	hESC	intra	rs2864044;rs2085852;rs10174612;rs17713568;rs62114505;rs62114506;rs7556816;rs55753056;rs386642118;rs13031676;rs7580141;rs17713729;rs7609512;rs6729496;rs9309729;rs17713879;rs3924770;rs62114538;rs4455191;rs71437291;rs10432714;rs55936726;rs4255987;rs10865544;rs10188763;rs36216559;rs7596678;rs7595075;rs7584915;rs66569168;rs114976176;2:265591:A:AT;rs4447635;rs10171043;rs10171111;rs58461606;rs56321614;r…
2	2:240001-280000	2:1520001-1560000	7.26e-26	HiC	GSE87112	Mesenchymal_Stem_Cell	intra	rs2864044;rs2085852;rs10174612;rs17713568;rs62114505;rs62114506;rs7556816;rs55753056;rs386642118;rs13031676;rs7580141;rs17713729;rs7609512;rs6729496;rs9309729;rs17713879;rs3924770;rs62114538;rs4455191;rs71437291;rs10432714;rs55936726;rs4255987;rs10865544;rs10188763;rs36216559;rs7596678;rs7595075;rs7584915;rs66569168;rs114976176;2:265591:A:AT;rs4447635;rs10171043;rs10171111;rs58461606;rs56321614;r…
2	2:240001-280000	2:1560001-1600000	1.79e-13	HiC	GSE87112	Mesenchymal_Stem_Cell	intra	rs2864044;rs2085852;rs10174612;rs17713568;rs62114505;rs62114506;rs7556816;rs55753056;rs386642118;rs13031676;rs7580141;rs17713729;rs7609512;rs6729496;rs9309729;rs17713879;rs3924770;rs62114538;rs4455191;rs71437291;rs10432714;rs55936726;rs4255987;rs10865544;rs10188763;rs36216559;rs7596678;rs7595075;rs7584915;rs66569168;rs114976176;2:265591:A:AT;rs4447635;rs10171043;rs10171111;rs58461606;rs56321614;r…
2	2:240001-280000	2:1600001-1640000	3.79e-07	HiC	GSE87112	Mesenchymal_Stem_Cell	intra	rs2864044;rs2085852;rs10174612;rs17713568;rs62114505;rs62114506;rs7556816;rs55753056;rs386642118;rs13031676;rs7580141;rs17713729;rs7609512;rs6729496;rs9309729;rs17713879;rs3924770;rs62114538;rs4455191;rs71437291;rs10432714;rs55936726;rs4255987;rs10865544;rs10188763;rs36216559;rs7596678;rs7595075;rs7584915;rs66569168;rs114976176;2:265591:A:AT;rs4447635;rs10171043;rs10171111;rs58461606;rs56321614;r…
2	2:240001-280000	2:160001-200000	2.26e-49	HiC	GSE87112	Mesendoderm	intra	rs2864044;rs2085852;rs10174612;rs17713568;rs62114505;rs62114506;rs7556816;rs55753056;rs386642118;rs13031676;rs7580141;rs17713729;rs7609512;rs6729496;rs9309729;rs17713879;rs3924770;rs62114538;rs4455191;rs71437291;rs10432714;rs55936726;rs4255987;rs10865544;rs10188763;rs36216559;rs7596678;rs7595075;rs7584915;rs66569168;rs114976176;2:265591:A:AT;rs4447635;rs10171043;rs10171111;rs58461606;rs56321614;r…
2	2:240001-280000	2:160001-200000	4.29e-09	HiC	GSE87112	Trophoblast-like_Cell	intra	rs2864044;rs2085852;rs10174612;rs17713568;rs62114505;rs62114506;rs7556816;rs55753056;rs386642118;rs13031676;rs7580141;rs17713729;rs7609512;rs6729496;rs9309729;rs17713879;rs3924770;rs62114538;rs4455191;rs71437291;rs10432714;rs55936726;rs4255987;rs10865544;rs10188763;rs36216559;rs7596678;rs7595075;rs7584915;rs66569168;rs114976176;2:265591:A:AT;rs4447635;rs10171043;rs10171111;rs58461606;rs56321614;r…
2	2:240001-280000	2:160001-200000	2.53e-33	HiC	GSE87112	hESC	intra	rs2864044;rs2085852;rs10174612;rs17713568;rs62114505;rs62114506;rs7556816;rs55753056;rs386642118;rs13031676;rs7580141;rs17713729;rs7609512;rs6729496;rs9309729;rs17713879;rs3924770;rs62114538;rs4455191;rs71437291;rs10432714;rs55936726;rs4255987;rs10865544;rs10188763;rs36216559;rs7596678;rs7595075;rs7584915;rs66569168;rs114976176;2:265591:A:AT;rs4447635;rs10171043;rs10171111;rs58461606;rs56321614;r…
2	2:240001-280000	2:1720001-1760000	1.64e-12	HiC	GSE87112	Mesenchymal_Stem_Cell	intra	rs2864044;rs2085852;rs10174612;rs17713568;rs62114505;rs62114506;rs7556816;rs55753056;rs386642118;rs13031676;rs7580141;rs17713729;rs7609512;rs6729496;rs9309729;rs17713879;rs3924770;rs62114538;rs4455191;rs71437291;rs10432714;rs55936726;rs4255987;rs10865544;rs10188763;rs36216559;rs7596678;rs7595075;rs7584915;rs66569168;rs114976176;2:265591:A:AT;rs4447635;rs10171043;rs10171111;rs58461606;rs56321614;r…
2	2:240001-280000	2:1800001-1840000	3.36e-17	HiC	GSE87112	Mesenchymal_Stem_Cell	intra	rs2864044;rs2085852;rs10174612;rs17713568;rs62114505;rs62114506;rs7556816;rs55753056;rs386642118;rs13031676;rs7580141;rs17713729;rs7609512;rs6729496;rs9309729;rs17713879;rs3924770;rs62114538;rs4455191;rs71437291;rs10432714;rs55936726;rs4255987;rs10865544;rs10188763;rs36216559;rs7596678;rs7595075;rs7584915;rs66569168;rs114976176;2:265591:A:AT;rs4447635;rs10171043;rs10171111;rs58461606;rs56321614;r…
2	2:240001-280000	2:280001-320000	4.22e-07	HiC	GSE87112	Spleen	intra	rs2864044;rs2085852;rs10174612;rs17713568;rs62114505;rs62114506;rs7556816;rs55753056;rs386642118;rs13031676;rs7580141;rs17713729;rs7609512;rs6729496;rs9309729;rs17713879;rs3924770;rs62114538;rs4455191;rs71437291;rs10432714;rs55936726;rs4255987;rs10865544;rs10188763;rs36216559;rs7596678;rs7595075;rs7584915;rs66569168;rs114976176;2:265591:A:AT;rs4447635;rs10171043;rs10171111;rs58461606;rs56321614;r…
2	2:240001-280000	2:40001-80000	9.66e-08	HiC	GSE87112	hESC	intra	rs2864044;rs2085852;rs10174612;rs17713568;rs62114505;rs62114506;rs7556816;rs55753056;rs386642118;rs13031676;rs7580141;rs17713729;rs7609512;rs6729496;rs9309729;rs17713879;rs3924770;rs62114538;rs4455191;rs71437291;rs10432714;rs55936726;rs4255987;rs10865544;rs10188763;rs36216559;rs7596678;rs7595075;rs7584915;rs66569168;rs114976176;2:265591:A:AT;rs4447635;rs10171043;rs10171111;rs58461606;rs56321614;r…
2	2:240001-280000	2:560001-600000	5.04e-07	HiC	GSE87112	Mesendoderm	intra	rs2864044;rs2085852;rs10174612;rs17713568;rs62114505;rs62114506;rs7556816;rs55753056;rs386642118;rs13031676;rs7580141;rs17713729;rs7609512;rs6729496;rs9309729;rs17713879;rs3924770;rs62114538;rs4455191;rs71437291;rs10432714;rs55936726;rs4255987;rs10865544;rs10188763;rs36216559;rs7596678;rs7595075;rs7584915;rs66569168;rs114976176;2:265591:A:AT;rs4447635;rs10171043;rs10171111;rs58461606;rs56321614;r…
2	2:260000-270000	2:1360000-1370000	8.4e-12	HiC	Giusti-Rodriguez_et_al_2019	Adult_Cortex	intra	rs10188763;rs36216559;rs7596678;rs7595075;rs7584915;rs66569168;rs114976176;2:265591:A:AT;rs4447635;rs10171043;rs10171111;rs58461606;rs56321614;rs55946380;rs6755722;rs62114544
2	2:260000-270000	2:620000-630000	1.18e-28	HiC	Giusti-Rodriguez_et_al_2019	Adult_Cortex	intra	rs10188763;rs36216559;rs7596678;rs7595075;rs7584915;rs66569168;rs114976176;2:265591:A:AT;rs4447635;rs10171043;rs10171111;rs58461606;rs56321614;rs55946380;rs6755722;rs62114544
2	2:260000-270000	2:620000-630000	8.32e-13	HiC	Giusti-Rodriguez_et_al_2019	Fetal_Cortex	intra	rs10188763;rs36216559;rs7596678;rs7595075;rs7584915;rs66569168;rs114976176;2:265591:A:AT;rs4447635;rs10171043;rs10171111;rs58461606;rs56321614;rs55946380;rs6755722;rs62114544
2	2:280001-320000	2:1040001-1080000	1.46e-15	HiC	GSE87112	Mesenchymal_Stem_Cell	intra	rs7605824;rs10182453;rs7566279;rs13017261;rs56167434;rs12714404;rs6708541;rs10199876;rs60149603;rs17714252;rs3828330;rs60843830;rs12714405;rs75141812;rs4497903;rs4603795;rs3936171;rs12477065;rs79154857;rs9807979;rs35731386;rs6548221;rs6548222;rs7565795;rs10182326;rs4643576;rs7598301;rs6753137;rs6759713;rs6742672;rs12467728;rs59360785;rs6710764;rs6721594;rs4854301;rs202069737;rs76056051;rs4854302
2	2:280001-320000	2:1040001-1080000	3.87e-13	HiC	GSE87112	hESC	intra	rs7605824;rs10182453;rs7566279;rs13017261;rs56167434;rs12714404;rs6708541;rs10199876;rs60149603;rs17714252;rs3828330;rs60843830;rs12714405;rs75141812;rs4497903;rs4603795;rs3936171;rs12477065;rs79154857;rs9807979;rs35731386;rs6548221;rs6548222;rs7565795;rs10182326;rs4643576;rs7598301;rs6753137;rs6759713;rs6742672;rs12467728;rs59360785;rs6710764;rs6721594;rs4854301;rs202069737;rs76056051;rs4854302
2	2:280001-320000	2:120001-160000	4.83e-09	HiC	GSE87112	Mesenchymal_Stem_Cell	intra	rs7605824;rs10182453;rs7566279;rs13017261;rs56167434;rs12714404;rs6708541;rs10199876;rs60149603;rs17714252;rs3828330;rs60843830;rs12714405;rs75141812;rs4497903;rs4603795;rs3936171;rs12477065;rs79154857;rs9807979;rs35731386;rs6548221;rs6548222;rs7565795;rs10182326;rs4643576;rs7598301;rs6753137;rs6759713;rs6742672;rs12467728;rs59360785;rs6710764;rs6721594;rs4854301;rs202069737;rs76056051;rs4854302
2	2:280001-320000	2:120001-160000	4.45e-40	HiC	GSE87112	Mesendoderm	intra	rs7605824;rs10182453;rs7566279;rs13017261;rs56167434;rs12714404;rs6708541;rs10199876;rs60149603;rs17714252;rs3828330;rs60843830;rs12714405;rs75141812;rs4497903;rs4603795;rs3936171;rs12477065;rs79154857;rs9807979;rs35731386;rs6548221;rs6548222;rs7565795;rs10182326;rs4643576;rs7598301;rs6753137;rs6759713;rs6742672;rs12467728;rs59360785;rs6710764;rs6721594;rs4854301;rs202069737;rs76056051;rs4854302
2	2:280001-320000	2:120001-160000	7.94e-12	HiC	GSE87112	Trophoblast-like_Cell	intra	rs7605824;rs10182453;rs7566279;rs13017261;rs56167434;rs12714404;rs6708541;rs10199876;rs60149603;rs17714252;rs3828330;rs60843830;rs12714405;rs75141812;rs4497903;rs4603795;rs3936171;rs12477065;rs79154857;rs9807979;rs35731386;rs6548221;rs6548222;rs7565795;rs10182326;rs4643576;rs7598301;rs6753137;rs6759713;rs6742672;rs12467728;rs59360785;rs6710764;rs6721594;rs4854301;rs202069737;rs76056051;rs4854302
2	2:280001-320000	2:120001-160000	1.32e-61	HiC	GSE87112	hESC	intra	rs7605824;rs10182453;rs7566279;rs13017261;rs56167434;rs12714404;rs6708541;rs10199876;rs60149603;rs17714252;rs3828330;rs60843830;rs12714405;rs75141812;rs4497903;rs4603795;rs3936171;rs12477065;rs79154857;rs9807979;rs35731386;rs6548221;rs6548222;rs7565795;rs10182326;rs4643576;rs7598301;rs6753137;rs6759713;rs6742672;rs12467728;rs59360785;rs6710764;rs6721594;rs4854301;rs202069737;rs76056051;rs4854302
2	2:280001-320000	2:1320001-1360000	2.81e-07	HiC	GSE87112	Mesenchymal_Stem_Cell	intra	rs7605824;rs10182453;rs7566279;rs13017261;rs56167434;rs12714404;rs6708541;rs10199876;rs60149603;rs17714252;rs3828330;rs60843830;rs12714405;rs75141812;rs4497903;rs4603795;rs3936171;rs12477065;rs79154857;rs9807979;rs35731386;rs6548221;rs6548222;rs7565795;rs10182326;rs4643576;rs7598301;rs6753137;rs6759713;rs6742672;rs12467728;rs59360785;rs6710764;rs6721594;rs4854301;rs202069737;rs76056051;rs4854302
2	2:280001-320000	2:1320001-1360000	6.86e-08	HiC	GSE87112	hESC	intra	rs7605824;rs10182453;rs7566279;rs13017261;rs56167434;rs12714404;rs6708541;rs10199876;rs60149603;rs17714252;rs3828330;rs60843830;rs12714405;rs75141812;rs4497903;rs4603795;rs3936171;rs12477065;rs79154857;rs9807979;rs35731386;rs6548221;rs6548222;rs7565795;rs10182326;rs4643576;rs7598301;rs6753137;rs6759713;rs6742672;rs12467728;rs59360785;rs6710764;rs6721594;rs4854301;rs202069737;rs76056051;rs4854302
2	2:280001-320000	2:1-40000	5.8e-07	HiC	GSE87112	Mesenchymal_Stem_Cell	intra	rs7605824;rs10182453;rs7566279;rs13017261;rs56167434;rs12714404;rs6708541;rs10199876;rs60149603;rs17714252;rs3828330;rs60843830;rs12714405;rs75141812;rs4497903;rs4603795;rs3936171;rs12477065;rs79154857;rs9807979;rs35731386;rs6548221;rs6548222;rs7565795;rs10182326;rs4643576;rs7598301;rs6753137;rs6759713;rs6742672;rs12467728;rs59360785;rs6710764;rs6721594;rs4854301;rs202069737;rs76056051;rs4854302
2	2:280001-320000	2:1-40000	2.76e-19	HiC	GSE87112	Mesendoderm	intra	rs7605824;rs10182453;rs7566279;rs13017261;rs56167434;rs12714404;rs6708541;rs10199876;rs60149603;rs17714252;rs3828330;rs60843830;rs12714405;rs75141812;rs4497903;rs4603795;rs3936171;rs12477065;rs79154857;rs9807979;rs35731386;rs6548221;rs6548222;rs7565795;rs10182326;rs4643576;rs7598301;rs6753137;rs6759713;rs6742672;rs12467728;rs59360785;rs6710764;rs6721594;rs4854301;rs202069737;rs76056051;rs4854302
2	2:280001-320000	2:1-40000	4.55e-25	HiC	GSE87112	hESC	intra	rs7605824;rs10182453;rs7566279;rs13017261;rs56167434;rs12714404;rs6708541;rs10199876;rs60149603;rs17714252;rs3828330;rs60843830;rs12714405;rs75141812;rs4497903;rs4603795;rs3936171;rs12477065;rs79154857;rs9807979;rs35731386;rs6548221;rs6548222;rs7565795;rs10182326;rs4643576;rs7598301;rs6753137;rs6759713;rs6742672;rs12467728;rs59360785;rs6710764;rs6721594;rs4854301;rs202069737;rs76056051;rs4854302
2	2:280001-320000	2:1520001-1560000	1.72e-15	HiC	GSE87112	Mesenchymal_Stem_Cell	intra	rs7605824;rs10182453;rs7566279;rs13017261;rs56167434;rs12714404;rs6708541;rs10199876;rs60149603;rs17714252;rs3828330;rs60843830;rs12714405;rs75141812;rs4497903;rs4603795;rs3936171;rs12477065;rs79154857;rs9807979;rs35731386;rs6548221;rs6548222;rs7565795;rs10182326;rs4643576;rs7598301;rs6753137;rs6759713;rs6742672;rs12467728;rs59360785;rs6710764;rs6721594;rs4854301;rs202069737;rs76056051;rs4854302
2	2:280001-320000	2:1560001-1600000	1.38e-08	HiC	GSE87112	Mesenchymal_Stem_Cell	intra	rs7605824;rs10182453;rs7566279;rs13017261;rs56167434;rs12714404;rs6708541;rs10199876;rs60149603;rs17714252;rs3828330;rs60843830;rs12714405;rs75141812;rs4497903;rs4603795;rs3936171;rs12477065;rs79154857;rs9807979;rs35731386;rs6548221;rs6548222;rs7565795;rs10182326;rs4643576;rs7598301;rs6753137;rs6759713;rs6742672;rs12467728;rs59360785;rs6710764;rs6721594;rs4854301;rs202069737;rs76056051;rs4854302
2	2:280001-320000	2:160001-200000	3.06e-08	HiC	GSE87112	Aorta	intra	rs7605824;rs10182453;rs7566279;rs13017261;rs56167434;rs12714404;rs6708541;rs10199876;rs60149603;rs17714252;rs3828330;rs60843830;rs12714405;rs75141812;rs4497903;rs4603795;rs3936171;rs12477065;rs79154857;rs9807979;rs35731386;rs6548221;rs6548222;rs7565795;rs10182326;rs4643576;rs7598301;rs6753137;rs6759713;rs6742672;rs12467728;rs59360785;rs6710764;rs6721594;rs4854301;rs202069737;rs76056051;rs4854302
2	2:280001-320000	2:160001-200000	1.12e-20	HiC	GSE87112	Mesenchymal_Stem_Cell	intra	rs7605824;rs10182453;rs7566279;rs13017261;rs56167434;rs12714404;rs6708541;rs10199876;rs60149603;rs17714252;rs3828330;rs60843830;rs12714405;rs75141812;rs4497903;rs4603795;rs3936171;rs12477065;rs79154857;rs9807979;rs35731386;rs6548221;rs6548222;rs7565795;rs10182326;rs4643576;rs7598301;rs6753137;rs6759713;rs6742672;rs12467728;rs59360785;rs6710764;rs6721594;rs4854301;rs202069737;rs76056051;rs4854302
2	2:280001-320000	2:160001-200000	8.83e-77	HiC	GSE87112	Mesendoderm	intra	rs7605824;rs10182453;rs7566279;rs13017261;rs56167434;rs12714404;rs6708541;rs10199876;rs60149603;rs17714252;rs3828330;rs60843830;rs12714405;rs75141812;rs4497903;rs4603795;rs3936171;rs12477065;rs79154857;rs9807979;rs35731386;rs6548221;rs6548222;rs7565795;rs10182326;rs4643576;rs7598301;rs6753137;rs6759713;rs6742672;rs12467728;rs59360785;rs6710764;rs6721594;rs4854301;rs202069737;rs76056051;rs4854302
2	2:280001-320000	2:160001-200000	6.04e-26	HiC	GSE87112	Trophoblast-like_Cell	intra	rs7605824;rs10182453;rs7566279;rs13017261;rs56167434;rs12714404;rs6708541;rs10199876;rs60149603;rs17714252;rs3828330;rs60843830;rs12714405;rs75141812;rs4497903;rs4603795;rs3936171;rs12477065;rs79154857;rs9807979;rs35731386;rs6548221;rs6548222;rs7565795;rs10182326;rs4643576;rs7598301;rs6753137;rs6759713;rs6742672;rs12467728;rs59360785;rs6710764;rs6721594;rs4854301;rs202069737;rs76056051;rs4854302
2	2:280001-320000	2:160001-200000	9.42e-87	HiC	GSE87112	hESC	intra	rs7605824;rs10182453;rs7566279;rs13017261;rs56167434;rs12714404;rs6708541;rs10199876;rs60149603;rs17714252;rs3828330;rs60843830;rs12714405;rs75141812;rs4497903;rs4603795;rs3936171;rs12477065;rs79154857;rs9807979;rs35731386;rs6548221;rs6548222;rs7565795;rs10182326;rs4643576;rs7598301;rs6753137;rs6759713;rs6742672;rs12467728;rs59360785;rs6710764;rs6721594;rs4854301;rs202069737;rs76056051;rs4854302
2	2:280001-320000	2:1720001-1760000	1.55e-08	HiC	GSE87112	Mesenchymal_Stem_Cell	intra	rs7605824;rs10182453;rs7566279;rs13017261;rs56167434;rs12714404;rs6708541;rs10199876;rs60149603;rs17714252;rs3828330;rs60843830;rs12714405;rs75141812;rs4497903;rs4603795;rs3936171;rs12477065;rs79154857;rs9807979;rs35731386;rs6548221;rs6548222;rs7565795;rs10182326;rs4643576;rs7598301;rs6753137;rs6759713;rs6742672;rs12467728;rs59360785;rs6710764;rs6721594;rs4854301;rs202069737;rs76056051;rs4854302
2	2:280001-320000	2:1800001-1840000	5.09e-10	HiC	GSE87112	Left_Ventricle	intra	rs7605824;rs10182453;rs7566279;rs13017261;rs56167434;rs12714404;rs6708541;rs10199876;rs60149603;rs17714252;rs3828330;rs60843830;rs12714405;rs75141812;rs4497903;rs4603795;rs3936171;rs12477065;rs79154857;rs9807979;rs35731386;rs6548221;rs6548222;rs7565795;rs10182326;rs4643576;rs7598301;rs6753137;rs6759713;rs6742672;rs12467728;rs59360785;rs6710764;rs6721594;rs4854301;rs202069737;rs76056051;rs4854302
2	2:280001-320000	2:1800001-1840000	2.37e-15	HiC	GSE87112	Mesenchymal_Stem_Cell	intra	rs7605824;rs10182453;rs7566279;rs13017261;rs56167434;rs12714404;rs6708541;rs10199876;rs60149603;rs17714252;rs3828330;rs60843830;rs12714405;rs75141812;rs4497903;rs4603795;rs3936171;rs12477065;rs79154857;rs9807979;rs35731386;rs6548221;rs6548222;rs7565795;rs10182326;rs4643576;rs7598301;rs6753137;rs6759713;rs6742672;rs12467728;rs59360785;rs6710764;rs6721594;rs4854301;rs202069737;rs76056051;rs4854302
2	2:280001-320000	2:1800001-1840000	1.07e-09	HiC	GSE87112	Trophoblast-like_Cell	intra	rs7605824;rs10182453;rs7566279;rs13017261;rs56167434;rs12714404;rs6708541;rs10199876;rs60149603;rs17714252;rs3828330;rs60843830;rs12714405;rs75141812;rs4497903;rs4603795;rs3936171;rs12477065;rs79154857;rs9807979;rs35731386;rs6548221;rs6548222;rs7565795;rs10182326;rs4643576;rs7598301;rs6753137;rs6759713;rs6742672;rs12467728;rs59360785;rs6710764;rs6721594;rs4854301;rs202069737;rs76056051;rs4854302
2	2:280001-320000	2:1920001-1960000	2.25e-08	HiC	GSE87112	Mesenchymal_Stem_Cell	intra	rs7605824;rs10182453;rs7566279;rs13017261;rs56167434;rs12714404;rs6708541;rs10199876;rs60149603;rs17714252;rs3828330;rs60843830;rs12714405;rs75141812;rs4497903;rs4603795;rs3936171;rs12477065;rs79154857;rs9807979;rs35731386;rs6548221;rs6548222;rs7565795;rs10182326;rs4643576;rs7598301;rs6753137;rs6759713;rs6742672;rs12467728;rs59360785;rs6710764;rs6721594;rs4854301;rs202069737;rs76056051;rs4854302
2	2:280001-320000	2:2040001-2080000	6.73e-14	HiC	GSE87112	Mesenchymal_Stem_Cell	intra	rs7605824;rs10182453;rs7566279;rs13017261;rs56167434;rs12714404;rs6708541;rs10199876;rs60149603;rs17714252;rs3828330;rs60843830;rs12714405;rs75141812;rs4497903;rs4603795;rs3936171;rs12477065;rs79154857;rs9807979;rs35731386;rs6548221;rs6548222;rs7565795;rs10182326;rs4643576;rs7598301;rs6753137;rs6759713;rs6742672;rs12467728;rs59360785;rs6710764;rs6721594;rs4854301;rs202069737;rs76056051;rs4854302
2	2:280001-320000	2:2160001-2200000	1.64e-11	HiC	GSE87112	Mesenchymal_Stem_Cell	intra	rs7605824;rs10182453;rs7566279;rs13017261;rs56167434;rs12714404;rs6708541;rs10199876;rs60149603;rs17714252;rs3828330;rs60843830;rs12714405;rs75141812;rs4497903;rs4603795;rs3936171;rs12477065;rs79154857;rs9807979;rs35731386;rs6548221;rs6548222;rs7565795;rs10182326;rs4643576;rs7598301;rs6753137;rs6759713;rs6742672;rs12467728;rs59360785;rs6710764;rs6721594;rs4854301;rs202069737;rs76056051;rs4854302
2	2:280001-320000	2:240001-280000	4.22e-07	HiC	GSE87112	Spleen	intra	rs7605824;rs10182453;rs7566279;rs13017261;rs56167434;rs12714404;rs6708541;rs10199876;rs60149603;rs17714252;rs3828330;rs60843830;rs12714405;rs75141812;rs4497903;rs4603795;rs3936171;rs12477065;rs79154857;rs9807979;rs35731386;rs6548221;rs6548222;rs7565795;rs10182326;rs4643576;rs7598301;rs6753137;rs6759713;rs6742672;rs12467728;rs59360785;rs6710764;rs6721594;rs4854301;rs202069737;rs76056051;rs4854302
2	2:280001-320000	2:3000001-3040000	1.67e-07	HiC	GSE87112	Left_Ventricle	intra	rs7605824;rs10182453;rs7566279;rs13017261;rs56167434;rs12714404;rs6708541;rs10199876;rs60149603;rs17714252;rs3828330;rs60843830;rs12714405;rs75141812;rs4497903;rs4603795;rs3936171;rs12477065;rs79154857;rs9807979;rs35731386;rs6548221;rs6548222;rs7565795;rs10182326;rs4643576;rs7598301;rs6753137;rs6759713;rs6742672;rs12467728;rs59360785;rs6710764;rs6721594;rs4854301;rs202069737;rs76056051;rs4854302
2	2:280001-320000	2:320001-360000	1.22e-12	HiC	GSE87112	Mesendoderm	intra	rs7605824;rs10182453;rs7566279;rs13017261;rs56167434;rs12714404;rs6708541;rs10199876;rs60149603;rs17714252;rs3828330;rs60843830;rs12714405;rs75141812;rs4497903;rs4603795;rs3936171;rs12477065;rs79154857;rs9807979;rs35731386;rs6548221;rs6548222;rs7565795;rs10182326;rs4643576;rs7598301;rs6753137;rs6759713;rs6742672;rs12467728;rs59360785;rs6710764;rs6721594;rs4854301;rs202069737;rs76056051;rs4854302
2	2:280001-320000	2:320001-360000	2.74e-08	HiC	GSE87112	Trophoblast-like_Cell	intra	rs7605824;rs10182453;rs7566279;rs13017261;rs56167434;rs12714404;rs6708541;rs10199876;rs60149603;rs17714252;rs3828330;rs60843830;rs12714405;rs75141812;rs4497903;rs4603795;rs3936171;rs12477065;rs79154857;rs9807979;rs35731386;rs6548221;rs6548222;rs7565795;rs10182326;rs4643576;rs7598301;rs6753137;rs6759713;rs6742672;rs12467728;rs59360785;rs6710764;rs6721594;rs4854301;rs202069737;rs76056051;rs4854302
2	2:280001-320000	2:320001-360000	3.54e-09	HiC	GSE87112	hESC	intra	rs7605824;rs10182453;rs7566279;rs13017261;rs56167434;rs12714404;rs6708541;rs10199876;rs60149603;rs17714252;rs3828330;rs60843830;rs12714405;rs75141812;rs4497903;rs4603795;rs3936171;rs12477065;rs79154857;rs9807979;rs35731386;rs6548221;rs6548222;rs7565795;rs10182326;rs4643576;rs7598301;rs6753137;rs6759713;rs6742672;rs12467728;rs59360785;rs6710764;rs6721594;rs4854301;rs202069737;rs76056051;rs4854302
2	2:280001-320000	2:3240001-3280000	4.82e-08	HiC	GSE87112	Trophoblast-like_Cell	intra	rs7605824;rs10182453;rs7566279;rs13017261;rs56167434;rs12714404;rs6708541;rs10199876;rs60149603;rs17714252;rs3828330;rs60843830;rs12714405;rs75141812;rs4497903;rs4603795;rs3936171;rs12477065;rs79154857;rs9807979;rs35731386;rs6548221;rs6548222;rs7565795;rs10182326;rs4643576;rs7598301;rs6753137;rs6759713;rs6742672;rs12467728;rs59360785;rs6710764;rs6721594;rs4854301;rs202069737;rs76056051;rs4854302
2	2:280001-320000	2:400001-440000	4.2e-11	HiC	GSE87112	Spleen	intra	rs7605824;rs10182453;rs7566279;rs13017261;rs56167434;rs12714404;rs6708541;rs10199876;rs60149603;rs17714252;rs3828330;rs60843830;rs12714405;rs75141812;rs4497903;rs4603795;rs3936171;rs12477065;rs79154857;rs9807979;rs35731386;rs6548221;rs6548222;rs7565795;rs10182326;rs4643576;rs7598301;rs6753137;rs6759713;rs6742672;rs12467728;rs59360785;rs6710764;rs6721594;rs4854301;rs202069737;rs76056051;rs4854302
2	2:280001-320000	2:400001-440000	1.78e-24	HiC	GSE87112	Mesendoderm	intra	rs7605824;rs10182453;rs7566279;rs13017261;rs56167434;rs12714404;rs6708541;rs10199876;rs60149603;rs17714252;rs3828330;rs60843830;rs12714405;rs75141812;rs4497903;rs4603795;rs3936171;rs12477065;rs79154857;rs9807979;rs35731386;rs6548221;rs6548222;rs7565795;rs10182326;rs4643576;rs7598301;rs6753137;rs6759713;rs6742672;rs12467728;rs59360785;rs6710764;rs6721594;rs4854301;rs202069737;rs76056051;rs4854302
2	2:280001-320000	2:400001-440000	1.36e-12	HiC	GSE87112	Trophoblast-like_Cell	intra	rs7605824;rs10182453;rs7566279;rs13017261;rs56167434;rs12714404;rs6708541;rs10199876;rs60149603;rs17714252;rs3828330;rs60843830;rs12714405;rs75141812;rs4497903;rs4603795;rs3936171;rs12477065;rs79154857;rs9807979;rs35731386;rs6548221;rs6548222;rs7565795;rs10182326;rs4643576;rs7598301;rs6753137;rs6759713;rs6742672;rs12467728;rs59360785;rs6710764;rs6721594;rs4854301;rs202069737;rs76056051;rs4854302
2	2:280001-320000	2:400001-440000	7.43e-30	HiC	GSE87112	hESC	intra	rs7605824;rs10182453;rs7566279;rs13017261;rs56167434;rs12714404;rs6708541;rs10199876;rs60149603;rs17714252;rs3828330;rs60843830;rs12714405;rs75141812;rs4497903;rs4603795;rs3936171;rs12477065;rs79154857;rs9807979;rs35731386;rs6548221;rs6548222;rs7565795;rs10182326;rs4643576;rs7598301;rs6753137;rs6759713;rs6742672;rs12467728;rs59360785;rs6710764;rs6721594;rs4854301;rs202069737;rs76056051;rs4854302
2	2:280001-320000	2:40001-80000	9.27e-12	HiC	GSE87112	Mesenchymal_Stem_Cell	intra	rs7605824;rs10182453;rs7566279;rs13017261;rs56167434;rs12714404;rs6708541;rs10199876;rs60149603;rs17714252;rs3828330;rs60843830;rs12714405;rs75141812;rs4497903;rs4603795;rs3936171;rs12477065;rs79154857;rs9807979;rs35731386;rs6548221;rs6548222;rs7565795;rs10182326;rs4643576;rs7598301;rs6753137;rs6759713;rs6742672;rs12467728;rs59360785;rs6710764;rs6721594;rs4854301;rs202069737;rs76056051;rs4854302
2	2:280001-320000	2:40001-80000	2.02e-24	HiC	GSE87112	Mesendoderm	intra	rs7605824;rs10182453;rs7566279;rs13017261;rs56167434;rs12714404;rs6708541;rs10199876;rs60149603;rs17714252;rs3828330;rs60843830;rs12714405;rs75141812;rs4497903;rs4603795;rs3936171;rs12477065;rs79154857;rs9807979;rs35731386;rs6548221;rs6548222;rs7565795;rs10182326;rs4643576;rs7598301;rs6753137;rs6759713;rs6742672;rs12467728;rs59360785;rs6710764;rs6721594;rs4854301;rs202069737;rs76056051;rs4854302
2	2:280001-320000	2:40001-80000	5.62e-24	HiC	GSE87112	hESC	intra	rs7605824;rs10182453;rs7566279;rs13017261;rs56167434;rs12714404;rs6708541;rs10199876;rs60149603;rs17714252;rs3828330;rs60843830;rs12714405;rs75141812;rs4497903;rs4603795;rs3936171;rs12477065;rs79154857;rs9807979;rs35731386;rs6548221;rs6548222;rs7565795;rs10182326;rs4643576;rs7598301;rs6753137;rs6759713;rs6742672;rs12467728;rs59360785;rs6710764;rs6721594;rs4854301;rs202069737;rs76056051;rs4854302
2	2:280001-320000	2:440001-480000	5.83e-39	HiC	GSE87112	Mesendoderm	intra	rs7605824;rs10182453;rs7566279;rs13017261;rs56167434;rs12714404;rs6708541;rs10199876;rs60149603;rs17714252;rs3828330;rs60843830;rs12714405;rs75141812;rs4497903;rs4603795;rs3936171;rs12477065;rs79154857;rs9807979;rs35731386;rs6548221;rs6548222;rs7565795;rs10182326;rs4643576;rs7598301;rs6753137;rs6759713;rs6742672;rs12467728;rs59360785;rs6710764;rs6721594;rs4854301;rs202069737;rs76056051;rs4854302
2	2:280001-320000	2:440001-480000	7.54e-07	HiC	GSE87112	Neural_Progenitor_Cell	intra	rs7605824;rs10182453;rs7566279;rs13017261;rs56167434;rs12714404;rs6708541;rs10199876;rs60149603;rs17714252;rs3828330;rs60843830;rs12714405;rs75141812;rs4497903;rs4603795;rs3936171;rs12477065;rs79154857;rs9807979;rs35731386;rs6548221;rs6548222;rs7565795;rs10182326;rs4643576;rs7598301;rs6753137;rs6759713;rs6742672;rs12467728;rs59360785;rs6710764;rs6721594;rs4854301;rs202069737;rs76056051;rs4854302
2	2:280001-320000	2:440001-480000	3.8e-14	HiC	GSE87112	Trophoblast-like_Cell	intra	rs7605824;rs10182453;rs7566279;rs13017261;rs56167434;rs12714404;rs6708541;rs10199876;rs60149603;rs17714252;rs3828330;rs60843830;rs12714405;rs75141812;rs4497903;rs4603795;rs3936171;rs12477065;rs79154857;rs9807979;rs35731386;rs6548221;rs6548222;rs7565795;rs10182326;rs4643576;rs7598301;rs6753137;rs6759713;rs6742672;rs12467728;rs59360785;rs6710764;rs6721594;rs4854301;rs202069737;rs76056051;rs4854302
2	2:280001-320000	2:440001-480000	9.04e-39	HiC	GSE87112	hESC	intra	rs7605824;rs10182453;rs7566279;rs13017261;rs56167434;rs12714404;rs6708541;rs10199876;rs60149603;rs17714252;rs3828330;rs60843830;rs12714405;rs75141812;rs4497903;rs4603795;rs3936171;rs12477065;rs79154857;rs9807979;rs35731386;rs6548221;rs6548222;rs7565795;rs10182326;rs4643576;rs7598301;rs6753137;rs6759713;rs6742672;rs12467728;rs59360785;rs6710764;rs6721594;rs4854301;rs202069737;rs76056051;rs4854302
2	2:280001-320000	2:480001-520000	2.15e-43	HiC	GSE87112	Mesendoderm	intra	rs7605824;rs10182453;rs7566279;rs13017261;rs56167434;rs12714404;rs6708541;rs10199876;rs60149603;rs17714252;rs3828330;rs60843830;rs12714405;rs75141812;rs4497903;rs4603795;rs3936171;rs12477065;rs79154857;rs9807979;rs35731386;rs6548221;rs6548222;rs7565795;rs10182326;rs4643576;rs7598301;rs6753137;rs6759713;rs6742672;rs12467728;rs59360785;rs6710764;rs6721594;rs4854301;rs202069737;rs76056051;rs4854302
2	2:280001-320000	2:480001-520000	1.84e-12	HiC	GSE87112	Trophoblast-like_Cell	intra	rs7605824;rs10182453;rs7566279;rs13017261;rs56167434;rs12714404;rs6708541;rs10199876;rs60149603;rs17714252;rs3828330;rs60843830;rs12714405;rs75141812;rs4497903;rs4603795;rs3936171;rs12477065;rs79154857;rs9807979;rs35731386;rs6548221;rs6548222;rs7565795;rs10182326;rs4643576;rs7598301;rs6753137;rs6759713;rs6742672;rs12467728;rs59360785;rs6710764;rs6721594;rs4854301;rs202069737;rs76056051;rs4854302
2	2:280001-320000	2:480001-520000	1.97e-27	HiC	GSE87112	hESC	intra	rs7605824;rs10182453;rs7566279;rs13017261;rs56167434;rs12714404;rs6708541;rs10199876;rs60149603;rs17714252;rs3828330;rs60843830;rs12714405;rs75141812;rs4497903;rs4603795;rs3936171;rs12477065;rs79154857;rs9807979;rs35731386;rs6548221;rs6548222;rs7565795;rs10182326;rs4643576;rs7598301;rs6753137;rs6759713;rs6742672;rs12467728;rs59360785;rs6710764;rs6721594;rs4854301;rs202069737;rs76056051;rs4854302
2	2:280001-320000	2:520001-560000	1.45e-16	HiC	GSE87112	Mesendoderm	intra	rs7605824;rs10182453;rs7566279;rs13017261;rs56167434;rs12714404;rs6708541;rs10199876;rs60149603;rs17714252;rs3828330;rs60843830;rs12714405;rs75141812;rs4497903;rs4603795;rs3936171;rs12477065;rs79154857;rs9807979;rs35731386;rs6548221;rs6548222;rs7565795;rs10182326;rs4643576;rs7598301;rs6753137;rs6759713;rs6742672;rs12467728;rs59360785;rs6710764;rs6721594;rs4854301;rs202069737;rs76056051;rs4854302
2	2:280001-320000	2:520001-560000	6.01e-09	HiC	GSE87112	Trophoblast-like_Cell	intra	rs7605824;rs10182453;rs7566279;rs13017261;rs56167434;rs12714404;rs6708541;rs10199876;rs60149603;rs17714252;rs3828330;rs60843830;rs12714405;rs75141812;rs4497903;rs4603795;rs3936171;rs12477065;rs79154857;rs9807979;rs35731386;rs6548221;rs6548222;rs7565795;rs10182326;rs4643576;rs7598301;rs6753137;rs6759713;rs6742672;rs12467728;rs59360785;rs6710764;rs6721594;rs4854301;rs202069737;rs76056051;rs4854302
2	2:280001-320000	2:520001-560000	5.88e-10	HiC	GSE87112	hESC	intra	rs7605824;rs10182453;rs7566279;rs13017261;rs56167434;rs12714404;rs6708541;rs10199876;rs60149603;rs17714252;rs3828330;rs60843830;rs12714405;rs75141812;rs4497903;rs4603795;rs3936171;rs12477065;rs79154857;rs9807979;rs35731386;rs6548221;rs6548222;rs7565795;rs10182326;rs4643576;rs7598301;rs6753137;rs6759713;rs6742672;rs12467728;rs59360785;rs6710764;rs6721594;rs4854301;rs202069737;rs76056051;rs4854302
2	2:280001-320000	2:560001-600000	1.35e-07	HiC	GSE87112	Mesenchymal_Stem_Cell	intra	rs7605824;rs10182453;rs7566279;rs13017261;rs56167434;rs12714404;rs6708541;rs10199876;rs60149603;rs17714252;rs3828330;rs60843830;rs12714405;rs75141812;rs4497903;rs4603795;rs3936171;rs12477065;rs79154857;rs9807979;rs35731386;rs6548221;rs6548222;rs7565795;rs10182326;rs4643576;rs7598301;rs6753137;rs6759713;rs6742672;rs12467728;rs59360785;rs6710764;rs6721594;rs4854301;rs202069737;rs76056051;rs4854302
2	2:280001-320000	2:560001-600000	8.41e-52	HiC	GSE87112	Mesendoderm	intra	rs7605824;rs10182453;rs7566279;rs13017261;rs56167434;rs12714404;rs6708541;rs10199876;rs60149603;rs17714252;rs3828330;rs60843830;rs12714405;rs75141812;rs4497903;rs4603795;rs3936171;rs12477065;rs79154857;rs9807979;rs35731386;rs6548221;rs6548222;rs7565795;rs10182326;rs4643576;rs7598301;rs6753137;rs6759713;rs6742672;rs12467728;rs59360785;rs6710764;rs6721594;rs4854301;rs202069737;rs76056051;rs4854302
2	2:280001-320000	2:560001-600000	4.98e-27	HiC	GSE87112	Trophoblast-like_Cell	intra	rs7605824;rs10182453;rs7566279;rs13017261;rs56167434;rs12714404;rs6708541;rs10199876;rs60149603;rs17714252;rs3828330;rs60843830;rs12714405;rs75141812;rs4497903;rs4603795;rs3936171;rs12477065;rs79154857;rs9807979;rs35731386;rs6548221;rs6548222;rs7565795;rs10182326;rs4643576;rs7598301;rs6753137;rs6759713;rs6742672;rs12467728;rs59360785;rs6710764;rs6721594;rs4854301;rs202069737;rs76056051;rs4854302
2	2:280001-320000	2:560001-600000	8.99e-47	HiC	GSE87112	hESC	intra	rs7605824;rs10182453;rs7566279;rs13017261;rs56167434;rs12714404;rs6708541;rs10199876;rs60149603;rs17714252;rs3828330;rs60843830;rs12714405;rs75141812;rs4497903;rs4603795;rs3936171;rs12477065;rs79154857;rs9807979;rs35731386;rs6548221;rs6548222;rs7565795;rs10182326;rs4643576;rs7598301;rs6753137;rs6759713;rs6742672;rs12467728;rs59360785;rs6710764;rs6721594;rs4854301;rs202069737;rs76056051;rs4854302
2	2:280001-320000	2:600001-640000	8.43e-11	HiC	GSE87112	Spleen	intra	rs7605824;rs10182453;rs7566279;rs13017261;rs56167434;rs12714404;rs6708541;rs10199876;rs60149603;rs17714252;rs3828330;rs60843830;rs12714405;rs75141812;rs4497903;rs4603795;rs3936171;rs12477065;rs79154857;rs9807979;rs35731386;rs6548221;rs6548222;rs7565795;rs10182326;rs4643576;rs7598301;rs6753137;rs6759713;rs6742672;rs12467728;rs59360785;rs6710764;rs6721594;rs4854301;rs202069737;rs76056051;rs4854302
2	2:280001-320000	2:600001-640000	3.29e-21	HiC	GSE87112	Mesendoderm	intra	rs7605824;rs10182453;rs7566279;rs13017261;rs56167434;rs12714404;rs6708541;rs10199876;rs60149603;rs17714252;rs3828330;rs60843830;rs12714405;rs75141812;rs4497903;rs4603795;rs3936171;rs12477065;rs79154857;rs9807979;rs35731386;rs6548221;rs6548222;rs7565795;rs10182326;rs4643576;rs7598301;rs6753137;rs6759713;rs6742672;rs12467728;rs59360785;rs6710764;rs6721594;rs4854301;rs202069737;rs76056051;rs4854302
2	2:280001-320000	2:600001-640000	1.5e-09	HiC	GSE87112	Neural_Progenitor_Cell	intra	rs7605824;rs10182453;rs7566279;rs13017261;rs56167434;rs12714404;rs6708541;rs10199876;rs60149603;rs17714252;rs3828330;rs60843830;rs12714405;rs75141812;rs4497903;rs4603795;rs3936171;rs12477065;rs79154857;rs9807979;rs35731386;rs6548221;rs6548222;rs7565795;rs10182326;rs4643576;rs7598301;rs6753137;rs6759713;rs6742672;rs12467728;rs59360785;rs6710764;rs6721594;rs4854301;rs202069737;rs76056051;rs4854302
2	2:280001-320000	2:600001-640000	3.63e-10	HiC	GSE87112	Trophoblast-like_Cell	intra	rs7605824;rs10182453;rs7566279;rs13017261;rs56167434;rs12714404;rs6708541;rs10199876;rs60149603;rs17714252;rs3828330;rs60843830;rs12714405;rs75141812;rs4497903;rs4603795;rs3936171;rs12477065;rs79154857;rs9807979;rs35731386;rs6548221;rs6548222;rs7565795;rs10182326;rs4643576;rs7598301;rs6753137;rs6759713;rs6742672;rs12467728;rs59360785;rs6710764;rs6721594;rs4854301;rs202069737;rs76056051;rs4854302
2	2:280001-320000	2:600001-640000	1.25e-22	HiC	GSE87112	hESC	intra	rs7605824;rs10182453;rs7566279;rs13017261;rs56167434;rs12714404;rs6708541;rs10199876;rs60149603;rs17714252;rs3828330;rs60843830;rs12714405;rs75141812;rs4497903;rs4603795;rs3936171;rs12477065;rs79154857;rs9807979;rs35731386;rs6548221;rs6548222;rs7565795;rs10182326;rs4643576;rs7598301;rs6753137;rs6759713;rs6742672;rs12467728;rs59360785;rs6710764;rs6721594;rs4854301;rs202069737;rs76056051;rs4854302
2	2:280001-320000	2:80001-120000	4.5e-10	HiC	GSE87112	hESC	intra	rs7605824;rs10182453;rs7566279;rs13017261;rs56167434;rs12714404;rs6708541;rs10199876;rs60149603;rs17714252;rs3828330;rs60843830;rs12714405;rs75141812;rs4497903;rs4603795;rs3936171;rs12477065;rs79154857;rs9807979;rs35731386;rs6548221;rs6548222;rs7565795;rs10182326;rs4643576;rs7598301;rs6753137;rs6759713;rs6742672;rs12467728;rs59360785;rs6710764;rs6721594;rs4854301;rs202069737;rs76056051;rs4854302
2	2:290000-300000	2:620000-630000	1.74e-14	HiC	Giusti-Rodriguez_et_al_2019	Adult_Cortex	intra	rs75141812;rs4497903;rs4603795;rs3936171;rs12477065;rs79154857;rs9807979;rs35731386;rs6548221;rs6548222;rs7565795;rs10182326;rs4643576
2	2:320001-360000	2:1040001-1080000	3.19e-12	HiC	GSE87112	Mesenchymal_Stem_Cell	intra	rs115961439
2	2:320001-360000	2:1040001-1080000	1.07e-07	HiC	GSE87112	Mesendoderm	intra	rs115961439
2	2:320001-360000	2:1040001-1080000	1.22e-09	HiC	GSE87112	hESC	intra	rs115961439
2	2:320001-360000	2:1200001-1240000	4.77e-08	HiC	GSE87112	Mesenchymal_Stem_Cell	intra	rs115961439
2	2:320001-360000	2:120001-160000	1.23e-07	HiC	GSE87112	Mesenchymal_Stem_Cell	intra	rs115961439
2	2:320001-360000	2:120001-160000	1e-10	HiC	GSE87112	Mesendoderm	intra	rs115961439
2	2:320001-360000	2:120001-160000	5.61e-09	HiC	GSE87112	hESC	intra	rs115961439
2	2:320001-360000	2:1280001-1320000	9.21e-11	HiC	GSE87112	Mesenchymal_Stem_Cell	intra	rs115961439
2	2:320001-360000	2:1320001-1360000	1.41e-09	HiC	GSE87112	Mesenchymal_Stem_Cell	intra	rs115961439
2	2:320001-360000	2:1360001-1400000	9.28e-09	HiC	GSE87112	Mesenchymal_Stem_Cell	intra	rs115961439
2	2:320001-360000	2:160001-200000	1.7e-17	HiC	GSE87112	Mesenchymal_Stem_Cell	intra	rs115961439
2	2:320001-360000	2:160001-200000	1.11e-35	HiC	GSE87112	Mesendoderm	intra	rs115961439
2	2:320001-360000	2:160001-200000	3.34e-25	HiC	GSE87112	hESC	intra	rs115961439
2	2:320001-360000	2:1800001-1840000	5.06e-09	HiC	GSE87112	Mesenchymal_Stem_Cell	intra	rs115961439
2	2:320001-360000	2:1880001-1920000	2.98e-14	HiC	GSE87112	Mesenchymal_Stem_Cell	intra	rs115961439
2	2:320001-360000	2:1920001-1960000	1.98e-09	HiC	GSE87112	Mesenchymal_Stem_Cell	intra	rs115961439
2	2:320001-360000	2:1960001-2000000	5.39e-07	HiC	GSE87112	Mesenchymal_Stem_Cell	intra	rs115961439
2	2:320001-360000	2:2000001-2040000	7.18e-12	HiC	GSE87112	Mesenchymal_Stem_Cell	intra	rs115961439
2	2:320001-360000	2:2040001-2080000	7.1e-13	HiC	GSE87112	Mesenchymal_Stem_Cell	intra	rs115961439
2	2:320001-360000	2:2080001-2120000	1.98e-08	HiC	GSE87112	Mesenchymal_Stem_Cell	intra	rs115961439
2	2:320001-360000	2:2160001-2200000	3.46e-11	HiC	GSE87112	Mesenchymal_Stem_Cell	intra	rs115961439
2	2:320001-360000	2:2200001-2240000	1.64e-11	HiC	GSE87112	Mesenchymal_Stem_Cell	intra	rs115961439
2	2:320001-360000	2:280001-320000	1.22e-12	HiC	GSE87112	Mesendoderm	intra	rs115961439
2	2:320001-360000	2:280001-320000	2.74e-08	HiC	GSE87112	Trophoblast-like_Cell	intra	rs115961439
2	2:320001-360000	2:280001-320000	3.54e-09	HiC	GSE87112	hESC	intra	rs115961439
2	2:320001-360000	2:2920001-2960000	7.79e-08	HiC	GSE87112	Mesenchymal_Stem_Cell	intra	rs115961439
2	2:320001-360000	2:360001-400000	5.72e-09	HiC	GSE87112	Mesendoderm	intra	rs115961439
2	2:320001-360000	2:400001-440000	2.52e-09	HiC	GSE87112	Mesenchymal_Stem_Cell	intra	rs115961439
2	2:320001-360000	2:400001-440000	1.74e-20	HiC	GSE87112	Mesendoderm	intra	rs115961439
2	2:320001-360000	2:400001-440000	1.3e-08	HiC	GSE87112	Trophoblast-like_Cell	intra	rs115961439
2	2:320001-360000	2:400001-440000	4.5e-20	HiC	GSE87112	hESC	intra	rs115961439
2	2:320001-360000	2:40001-80000	2.05e-09	HiC	GSE87112	Mesenchymal_Stem_Cell	intra	rs115961439
2	2:320001-360000	2:440001-480000	1.35e-37	HiC	GSE87112	Mesendoderm	intra	rs115961439
2	2:320001-360000	2:440001-480000	6.93e-08	HiC	GSE87112	Trophoblast-like_Cell	intra	rs115961439
2	2:320001-360000	2:440001-480000	1.88e-37	HiC	GSE87112	hESC	intra	rs115961439
2	2:320001-360000	2:480001-520000	4.94e-18	HiC	GSE87112	Mesendoderm	intra	rs115961439
2	2:320001-360000	2:480001-520000	9.87e-17	HiC	GSE87112	hESC	intra	rs115961439
2	2:320001-360000	2:520001-560000	6.92e-12	HiC	GSE87112	Mesendoderm	intra	rs115961439
2	2:320001-360000	2:560001-600000	2.96e-11	HiC	GSE87112	Mesenchymal_Stem_Cell	intra	rs115961439
2	2:320001-360000	2:560001-600000	2.91e-34	HiC	GSE87112	Mesendoderm	intra	rs115961439
2	2:320001-360000	2:560001-600000	3.01e-11	HiC	GSE87112	Trophoblast-like_Cell	intra	rs115961439
2	2:320001-360000	2:560001-600000	1.27e-28	HiC	GSE87112	hESC	intra	rs115961439
2	2:320001-360000	2:600001-640000	4.66e-13	HiC	GSE87112	Mesendoderm	intra	rs115961439
2	2:320001-360000	2:600001-640000	1.76e-11	HiC	GSE87112	hESC	intra	rs115961439
2	2:40001-80000	2:1040001-1080000	1.38e-24	HiC	GSE87112	Mesenchymal_Stem_Cell	intra	rs4430979;rs55950583;rs13019834;rs11695591;rs10170011
2	2:40001-80000	2:1200001-1240000	5.98e-11	HiC	GSE87112	Mesenchymal_Stem_Cell	intra	rs4430979;rs55950583;rs13019834;rs11695591;rs10170011
2	2:40001-80000	2:120001-160000	1.18e-12	HiC	GSE87112	Mesenchymal_Stem_Cell	intra	rs4430979;rs55950583;rs13019834;rs11695591;rs10170011
2	2:40001-80000	2:120001-160000	3.51e-73	HiC	GSE87112	Mesendoderm	intra	rs4430979;rs55950583;rs13019834;rs11695591;rs10170011
2	2:40001-80000	2:120001-160000	5.71e-19	HiC	GSE87112	Trophoblast-like_Cell	intra	rs4430979;rs55950583;rs13019834;rs11695591;rs10170011
2	2:40001-80000	2:120001-160000	5.93e-98	HiC	GSE87112	hESC	intra	rs4430979;rs55950583;rs13019834;rs11695591;rs10170011
2	2:40001-80000	2:1320001-1360000	7.89e-16	HiC	GSE87112	Mesenchymal_Stem_Cell	intra	rs4430979;rs55950583;rs13019834;rs11695591;rs10170011
2	2:40001-80000	2:1360001-1400000	5.8e-19	HiC	GSE87112	Mesenchymal_Stem_Cell	intra	rs4430979;rs55950583;rs13019834;rs11695591;rs10170011
2	2:40001-80000	2:1400001-1440000	5.61e-08	HiC	GSE87112	Mesenchymal_Stem_Cell	intra	rs4430979;rs55950583;rs13019834;rs11695591;rs10170011
2	2:40001-80000	2:1520001-1560000	3.08e-07	HiC	GSE87112	Mesenchymal_Stem_Cell	intra	rs4430979;rs55950583;rs13019834;rs11695591;rs10170011
2	2:40001-80000	2:160001-200000	9.73e-28	HiC	GSE87112	Mesenchymal_Stem_Cell	intra	rs4430979;rs55950583;rs13019834;rs11695591;rs10170011
2	2:40001-80000	2:160001-200000	2.86e-88	HiC	GSE87112	Mesendoderm	intra	rs4430979;rs55950583;rs13019834;rs11695591;rs10170011
2	2:40001-80000	2:160001-200000	2.74e-12	HiC	GSE87112	Trophoblast-like_Cell	intra	rs4430979;rs55950583;rs13019834;rs11695591;rs10170011
2	2:40001-80000	2:160001-200000	4.76e-76	HiC	GSE87112	hESC	intra	rs4430979;rs55950583;rs13019834;rs11695591;rs10170011
2	2:40001-80000	2:1800001-1840000	3.75e-12	HiC	GSE87112	Mesenchymal_Stem_Cell	intra	rs4430979;rs55950583;rs13019834;rs11695591;rs10170011
2	2:40001-80000	2:1920001-1960000	7.63e-10	HiC	GSE87112	Mesenchymal_Stem_Cell	intra	rs4430979;rs55950583;rs13019834;rs11695591;rs10170011
2	2:40001-80000	2:2000001-2040000	1.58e-11	HiC	GSE87112	Mesenchymal_Stem_Cell	intra	rs4430979;rs55950583;rs13019834;rs11695591;rs10170011
2	2:40001-80000	2:200001-240000	3.31e-11	HiC	GSE87112	Mesendoderm	intra	rs4430979;rs55950583;rs13019834;rs11695591;rs10170011
2	2:40001-80000	2:200001-240000	8.69e-12	HiC	GSE87112	hESC	intra	rs4430979;rs55950583;rs13019834;rs11695591;rs10170011
2	2:40001-80000	2:2040001-2080000	5.32e-13	HiC	GSE87112	Mesenchymal_Stem_Cell	intra	rs4430979;rs55950583;rs13019834;rs11695591;rs10170011
2	2:40001-80000	2:2080001-2120000	1.15e-08	HiC	GSE87112	Mesenchymal_Stem_Cell	intra	rs4430979;rs55950583;rs13019834;rs11695591;rs10170011
2	2:40001-80000	2:2160001-2200000	1.53e-12	HiC	GSE87112	Mesenchymal_Stem_Cell	intra	rs4430979;rs55950583;rs13019834;rs11695591;rs10170011
2	2:40001-80000	2:2200001-2240000	4.91e-14	HiC	GSE87112	Mesenchymal_Stem_Cell	intra	rs4430979;rs55950583;rs13019834;rs11695591;rs10170011
2	2:40001-80000	2:2320001-2360000	3.36e-09	HiC	GSE87112	Mesenchymal_Stem_Cell	intra	rs4430979;rs55950583;rs13019834;rs11695591;rs10170011
2	2:40001-80000	2:240001-280000	9.66e-08	HiC	GSE87112	hESC	intra	rs4430979;rs55950583;rs13019834;rs11695591;rs10170011
2	2:40001-80000	2:2520001-2560000	4.23e-10	HiC	GSE87112	Mesenchymal_Stem_Cell	intra	rs4430979;rs55950583;rs13019834;rs11695591;rs10170011
2	2:40001-80000	2:2760001-2800000	1.96e-10	HiC	GSE87112	Mesenchymal_Stem_Cell	intra	rs4430979;rs55950583;rs13019834;rs11695591;rs10170011
2	2:40001-80000	2:280001-320000	9.27e-12	HiC	GSE87112	Mesenchymal_Stem_Cell	intra	rs4430979;rs55950583;rs13019834;rs11695591;rs10170011
2	2:40001-80000	2:280001-320000	2.02e-24	HiC	GSE87112	Mesendoderm	intra	rs4430979;rs55950583;rs13019834;rs11695591;rs10170011
2	2:40001-80000	2:280001-320000	5.62e-24	HiC	GSE87112	hESC	intra	rs4430979;rs55950583;rs13019834;rs11695591;rs10170011
2	2:40001-80000	2:2840001-2880000	4.73e-08	HiC	GSE87112	Mesenchymal_Stem_Cell	intra	rs4430979;rs55950583;rs13019834;rs11695591;rs10170011
2	2:40001-80000	2:2880001-2920000	6.71e-07	HiC	GSE87112	Mesenchymal_Stem_Cell	intra	rs4430979;rs55950583;rs13019834;rs11695591;rs10170011
2	2:40001-80000	2:320001-360000	2.05e-09	HiC	GSE87112	Mesenchymal_Stem_Cell	intra	rs4430979;rs55950583;rs13019834;rs11695591;rs10170011
2	2:40001-80000	2:400001-440000	3.19e-19	HiC	GSE87112	Mesenchymal_Stem_Cell	intra	rs4430979;rs55950583;rs13019834;rs11695591;rs10170011
2	2:40001-80000	2:400001-440000	3.95e-17	HiC	GSE87112	hESC	intra	rs4430979;rs55950583;rs13019834;rs11695591;rs10170011
2	2:40001-80000	2:440001-480000	1.29e-14	HiC	GSE87112	Mesenchymal_Stem_Cell	intra	rs4430979;rs55950583;rs13019834;rs11695591;rs10170011
2	2:40001-80000	2:440001-480000	1.48e-12	HiC	GSE87112	Mesendoderm	intra	rs4430979;rs55950583;rs13019834;rs11695591;rs10170011
2	2:40001-80000	2:440001-480000	4.49e-13	HiC	GSE87112	hESC	intra	rs4430979;rs55950583;rs13019834;rs11695591;rs10170011
2	2:40001-80000	2:560001-600000	1.36e-29	HiC	GSE87112	Mesenchymal_Stem_Cell	intra	rs4430979;rs55950583;rs13019834;rs11695591;rs10170011
2	2:40001-80000	2:560001-600000	1.22e-17	HiC	GSE87112	Mesendoderm	intra	rs4430979;rs55950583;rs13019834;rs11695591;rs10170011
2	2:40001-80000	2:560001-600000	7.35e-13	HiC	GSE87112	hESC	intra	rs4430979;rs55950583;rs13019834;rs11695591;rs10170011
2	2:40001-80000	2:600001-640000	1.92e-07	HiC	GSE87112	Mesenchymal_Stem_Cell	intra	rs4430979;rs55950583;rs13019834;rs11695591;rs10170011
2	2:40001-80000	2:600001-640000	9.93e-09	HiC	GSE87112	Mesendoderm	intra	rs4430979;rs55950583;rs13019834;rs11695591;rs10170011
2	2:40001-80000	2:80001-120000	1.73e-20	HiC	GSE87112	Mesendoderm	intra	rs4430979;rs55950583;rs13019834;rs11695591;rs10170011
2	2:40001-80000	2:80001-120000	2.27e-23	HiC	GSE87112	hESC	intra	rs4430979;rs55950583;rs13019834;rs11695591;rs10170011
2	2:40001-80000	2:880001-920000	2.55e-07	HiC	GSE87112	Mesenchymal_Stem_Cell	intra	rs4430979;rs55950583;rs13019834;rs11695591;rs10170011
2	2:50000-60000	2:110000-120000	1.49e-14	HiC	Giusti-Rodriguez_et_al_2019	Fetal_Cortex	intra	rs55950583
2	2:50000-60000	2:1360000-1370000	2.94e-12	HiC	Giusti-Rodriguez_et_al_2019	Fetal_Cortex	intra	rs55950583
2	2:50000-60000	2:620000-630000	4.54e-12	HiC	Giusti-Rodriguez_et_al_2019	Adult_Cortex	intra	rs55950583
2	2:50000-60000	2:620000-630000	5.69e-18	HiC	Giusti-Rodriguez_et_al_2019	Fetal_Cortex	intra	rs55950583
2	2:520001-560000	2:1040001-1080000	1.73e-19	HiC	GSE87112	Mesenchymal_Stem_Cell	intra	rs55730487
2	2:520001-560000	2:1040001-1080000	1.12e-09	HiC	GSE87112	Mesendoderm	intra	rs55730487
2	2:520001-560000	2:1040001-1080000	4.45e-18	HiC	GSE87112	hESC	intra	rs55730487
2	2:520001-560000	2:1200001-1240000	6.96e-09	HiC	GSE87112	Mesenchymal_Stem_Cell	intra	rs55730487
2	2:520001-560000	2:120001-160000	6.07e-07	HiC	GSE87112	Mesendoderm	intra	rs55730487
2	2:520001-560000	2:1240001-1280000	2.12e-07	HiC	GSE87112	Mesenchymal_Stem_Cell	intra	rs55730487
2	2:520001-560000	2:1280001-1320000	2.11e-10	HiC	GSE87112	Mesenchymal_Stem_Cell	intra	rs55730487
2	2:520001-560000	2:1320001-1360000	1.57e-08	HiC	GSE87112	Mesenchymal_Stem_Cell	intra	rs55730487
2	2:520001-560000	2:1360001-1400000	1.26e-19	HiC	GSE87112	Mesenchymal_Stem_Cell	intra	rs55730487
2	2:520001-560000	2:160001-200000	5.19e-21	HiC	GSE87112	Mesenchymal_Stem_Cell	intra	rs55730487
2	2:520001-560000	2:160001-200000	1.38e-19	HiC	GSE87112	Mesendoderm	intra	rs55730487
2	2:520001-560000	2:160001-200000	4.19e-08	HiC	GSE87112	Trophoblast-like_Cell	intra	rs55730487
2	2:520001-560000	2:160001-200000	2.2e-10	HiC	GSE87112	hESC	intra	rs55730487
2	2:520001-560000	2:2000001-2040000	4.14e-08	HiC	GSE87112	Mesenchymal_Stem_Cell	intra	rs55730487
2	2:520001-560000	2:2040001-2080000	3.26e-14	HiC	GSE87112	Mesenchymal_Stem_Cell	intra	rs55730487
2	2:520001-560000	2:2080001-2120000	1.78e-10	HiC	GSE87112	Mesenchymal_Stem_Cell	intra	rs55730487
2	2:520001-560000	2:2160001-2200000	1.92e-07	HiC	GSE87112	Mesenchymal_Stem_Cell	intra	rs55730487
2	2:520001-560000	2:2200001-2240000	1.44e-16	HiC	GSE87112	Mesenchymal_Stem_Cell	intra	rs55730487
2	2:520001-560000	2:2760001-2800000	3.65e-10	HiC	GSE87112	Mesenchymal_Stem_Cell	intra	rs55730487
2	2:520001-560000	2:280001-320000	1.45e-16	HiC	GSE87112	Mesendoderm	intra	rs55730487
2	2:520001-560000	2:280001-320000	6.01e-09	HiC	GSE87112	Trophoblast-like_Cell	intra	rs55730487
2	2:520001-560000	2:280001-320000	5.88e-10	HiC	GSE87112	hESC	intra	rs55730487
2	2:520001-560000	2:320001-360000	6.92e-12	HiC	GSE87112	Mesendoderm	intra	rs55730487
2	2:520001-560000	2:400001-440000	6.38e-12	HiC	GSE87112	Mesendoderm	intra	rs55730487
2	2:520001-560000	2:560001-600000	1.72e-11	HiC	GSE87112	Mesenchymal_Stem_Cell	intra	rs55730487
2	2:520001-560000	2:560001-600000	5.74e-37	HiC	GSE87112	Mesendoderm	intra	rs55730487
2	2:520001-560000	2:560001-600000	4.6e-10	HiC	GSE87112	Trophoblast-like_Cell	intra	rs55730487
2	2:520001-560000	2:560001-600000	1.73e-32	HiC	GSE87112	hESC	intra	rs55730487
2	2:520001-560000	2:600001-640000	1.4e-15	HiC	GSE87112	Mesendoderm	intra	rs55730487
2	2:520001-560000	2:600001-640000	3e-13	HiC	GSE87112	hESC	intra	rs55730487
2	2:560001-600000	2:1000001-1040000	1.19e-07	HiC	GSE87112	Mesenchymal_Stem_Cell	intra	rs116759325
2	2:560001-600000	2:1000001-1040000	1.27e-07	HiC	GSE87112	hESC	intra	rs116759325
2	2:560001-600000	2:1040001-1080000	8.26e-38	HiC	GSE87112	Mesenchymal_Stem_Cell	intra	rs116759325
2	2:560001-600000	2:1040001-1080000	3.35e-28	HiC	GSE87112	Mesendoderm	intra	rs116759325
2	2:560001-600000	2:1040001-1080000	7.03e-34	HiC	GSE87112	hESC	intra	rs116759325
2	2:560001-600000	2:1120001-1160000	4.19e-10	HiC	GSE87112	Mesenchymal_Stem_Cell	intra	rs116759325
2	2:560001-600000	2:1120001-1160000	5.91e-10	HiC	GSE87112	Mesendoderm	intra	rs116759325
2	2:560001-600000	2:1120001-1160000	1.99e-10	HiC	GSE87112	hESC	intra	rs116759325
2	2:560001-600000	2:1160001-1200000	5.89e-14	HiC	GSE87112	Mesenchymal_Stem_Cell	intra	rs116759325
2	2:560001-600000	2:120001-160000	3.25e-26	HiC	GSE87112	Mesenchymal_Stem_Cell	intra	rs116759325
2	2:560001-600000	2:120001-160000	1.36e-27	HiC	GSE87112	Mesendoderm	intra	rs116759325
2	2:560001-600000	2:120001-160000	7e-13	HiC	GSE87112	Trophoblast-like_Cell	intra	rs116759325
2	2:560001-600000	2:120001-160000	1.05e-17	HiC	GSE87112	hESC	intra	rs116759325
2	2:560001-600000	2:1240001-1280000	2.4e-16	HiC	GSE87112	Mesenchymal_Stem_Cell	intra	rs116759325
2	2:560001-600000	2:1240001-1280000	5.5e-07	HiC	GSE87112	Mesendoderm	intra	rs116759325
2	2:560001-600000	2:1280001-1320000	1.8e-11	HiC	GSE87112	Mesenchymal_Stem_Cell	intra	rs116759325
2	2:560001-600000	2:1280001-1320000	2.33e-10	HiC	GSE87112	hESC	intra	rs116759325
2	2:560001-600000	2:1320001-1360000	9.72e-09	HiC	GSE87112	Left_Ventricle	intra	rs116759325
2	2:560001-600000	2:1320001-1360000	6.89e-31	HiC	GSE87112	Mesenchymal_Stem_Cell	intra	rs116759325
2	2:560001-600000	2:1360001-1400000	3.34e-25	HiC	GSE87112	Mesenchymal_Stem_Cell	intra	rs116759325
2	2:560001-600000	2:1360001-1400000	3.08e-13	HiC	GSE87112	Mesendoderm	intra	rs116759325
2	2:560001-600000	2:1-40000	1.01e-07	HiC	GSE87112	Mesenchymal_Stem_Cell	intra	rs116759325
2	2:560001-600000	2:1-40000	1.42e-07	HiC	GSE87112	Mesendoderm	intra	rs116759325
2	2:560001-600000	2:1400001-1440000	1.18e-11	HiC	GSE87112	Mesenchymal_Stem_Cell	intra	rs116759325
2	2:560001-600000	2:1440001-1480000	1.05e-07	HiC	GSE87112	Mesenchymal_Stem_Cell	intra	rs116759325
2	2:560001-600000	2:1520001-1560000	1.69e-17	HiC	GSE87112	Mesenchymal_Stem_Cell	intra	rs116759325
2	2:560001-600000	2:160001-200000	1.86e-07	HiC	GSE87112	Spleen	intra	rs116759325
2	2:560001-600000	2:160001-200000	1.63e-50	HiC	GSE87112	Mesenchymal_Stem_Cell	intra	rs116759325
2	2:560001-600000	2:160001-200000	6.9e-62	HiC	GSE87112	Mesendoderm	intra	rs116759325
2	2:560001-600000	2:160001-200000	1.71e-25	HiC	GSE87112	Trophoblast-like_Cell	intra	rs116759325
2	2:560001-600000	2:160001-200000	2.11e-43	HiC	GSE87112	hESC	intra	rs116759325
2	2:560001-600000	2:1800001-1840000	4.26e-17	HiC	GSE87112	Mesenchymal_Stem_Cell	intra	rs116759325
2	2:560001-600000	2:1800001-1840000	4.61e-07	HiC	GSE87112	Trophoblast-like_Cell	intra	rs116759325
2	2:560001-600000	2:1880001-1920000	5.93e-22	HiC	GSE87112	Mesenchymal_Stem_Cell	intra	rs116759325
2	2:560001-600000	2:1920001-1960000	3.34e-26	HiC	GSE87112	Mesenchymal_Stem_Cell	intra	rs116759325
2	2:560001-600000	2:1960001-2000000	3.24e-17	HiC	GSE87112	Mesenchymal_Stem_Cell	intra	rs116759325
2	2:560001-600000	2:200001-240000	4.22e-22	HiC	GSE87112	Mesendoderm	intra	rs116759325
2	2:560001-600000	2:200001-240000	1.97e-08	HiC	GSE87112	Trophoblast-like_Cell	intra	rs116759325
2	2:560001-600000	2:200001-240000	7.99e-08	HiC	GSE87112	hESC	intra	rs116759325
2	2:560001-600000	2:2040001-2080000	2.66e-07	HiC	GSE87112	Left_Ventricle	intra	rs116759325
2	2:560001-600000	2:2040001-2080000	1.35e-17	HiC	GSE87112	Mesenchymal_Stem_Cell	intra	rs116759325
2	2:560001-600000	2:2080001-2120000	3.26e-14	HiC	GSE87112	Mesenchymal_Stem_Cell	intra	rs116759325
2	2:560001-600000	2:2160001-2200000	2.04e-20	HiC	GSE87112	Mesenchymal_Stem_Cell	intra	rs116759325
2	2:560001-600000	2:2200001-2240000	1.21e-13	HiC	GSE87112	Mesenchymal_Stem_Cell	intra	rs116759325
2	2:560001-600000	2:2280001-2320000	9.56e-12	HiC	GSE87112	Mesenchymal_Stem_Cell	intra	rs116759325
2	2:560001-600000	2:2320001-2360000	1.83e-07	HiC	GSE87112	Mesenchymal_Stem_Cell	intra	rs116759325
2	2:560001-600000	2:2360001-2400000	3.09e-08	HiC	GSE87112	Mesenchymal_Stem_Cell	intra	rs116759325
2	2:560001-600000	2:240001-280000	5.04e-07	HiC	GSE87112	Mesendoderm	intra	rs116759325
2	2:560001-600000	2:2480001-2520000	5.12e-08	HiC	GSE87112	Mesenchymal_Stem_Cell	intra	rs116759325
2	2:560001-600000	2:2520001-2560000	3.67e-17	HiC	GSE87112	Mesenchymal_Stem_Cell	intra	rs116759325
2	2:560001-600000	2:2560001-2600000	7.07e-15	HiC	GSE87112	Mesenchymal_Stem_Cell	intra	rs116759325
2	2:560001-600000	2:2680001-2720000	1.62e-08	HiC	GSE87112	Mesenchymal_Stem_Cell	intra	rs116759325
2	2:560001-600000	2:2760001-2800000	2.38e-18	HiC	GSE87112	Mesenchymal_Stem_Cell	intra	rs116759325
2	2:560001-600000	2:280001-320000	1.35e-07	HiC	GSE87112	Mesenchymal_Stem_Cell	intra	rs116759325
2	2:560001-600000	2:280001-320000	8.41e-52	HiC	GSE87112	Mesendoderm	intra	rs116759325
2	2:560001-600000	2:280001-320000	4.98e-27	HiC	GSE87112	Trophoblast-like_Cell	intra	rs116759325
2	2:560001-600000	2:280001-320000	8.99e-47	HiC	GSE87112	hESC	intra	rs116759325
2	2:560001-600000	2:2840001-2880000	3.36e-09	HiC	GSE87112	Mesenchymal_Stem_Cell	intra	rs116759325
2	2:560001-600000	2:3200001-3240000	7.94e-10	HiC	GSE87112	Mesenchymal_Stem_Cell	intra	rs116759325
2	2:560001-600000	2:320001-360000	2.96e-11	HiC	GSE87112	Mesenchymal_Stem_Cell	intra	rs116759325
2	2:560001-600000	2:320001-360000	2.91e-34	HiC	GSE87112	Mesendoderm	intra	rs116759325
2	2:560001-600000	2:320001-360000	3.01e-11	HiC	GSE87112	Trophoblast-like_Cell	intra	rs116759325
2	2:560001-600000	2:320001-360000	1.27e-28	HiC	GSE87112	hESC	intra	rs116759325
2	2:560001-600000	2:3240001-3280000	1.03e-17	HiC	GSE87112	Mesenchymal_Stem_Cell	intra	rs116759325
2	2:560001-600000	2:360001-400000	5.92e-11	HiC	GSE87112	Mesendoderm	intra	rs116759325
2	2:560001-600000	2:360001-400000	3.41e-13	HiC	GSE87112	hESC	intra	rs116759325
2	2:560001-600000	2:400001-440000	2.01e-19	HiC	GSE87112	Mesenchymal_Stem_Cell	intra	rs116759325
2	2:560001-600000	2:400001-440000	1.83e-45	HiC	GSE87112	Mesendoderm	intra	rs116759325
2	2:560001-600000	2:400001-440000	1.4e-10	HiC	GSE87112	Trophoblast-like_Cell	intra	rs116759325
2	2:560001-600000	2:400001-440000	1.58e-39	HiC	GSE87112	hESC	intra	rs116759325
2	2:560001-600000	2:40001-80000	1.36e-29	HiC	GSE87112	Mesenchymal_Stem_Cell	intra	rs116759325
2	2:560001-600000	2:40001-80000	1.22e-17	HiC	GSE87112	Mesendoderm	intra	rs116759325
2	2:560001-600000	2:40001-80000	7.35e-13	HiC	GSE87112	hESC	intra	rs116759325
2	2:560001-600000	2:440001-480000	5.38e-13	HiC	GSE87112	Mesenchymal_Stem_Cell	intra	rs116759325
2	2:560001-600000	2:440001-480000	2.62e-39	HiC	GSE87112	Mesendoderm	intra	rs116759325
2	2:560001-600000	2:440001-480000	6.93e-08	HiC	GSE87112	Trophoblast-like_Cell	intra	rs116759325
2	2:560001-600000	2:440001-480000	1.53e-29	HiC	GSE87112	hESC	intra	rs116759325
2	2:560001-600000	2:480001-520000	6.36e-08	HiC	GSE87112	Mesenchymal_Stem_Cell	intra	rs116759325
2	2:560001-600000	2:480001-520000	6.17e-25	HiC	GSE87112	Mesendoderm	intra	rs116759325
2	2:560001-600000	2:480001-520000	4.01e-19	HiC	GSE87112	hESC	intra	rs116759325
2	2:560001-600000	2:520001-560000	1.72e-11	HiC	GSE87112	Mesenchymal_Stem_Cell	intra	rs116759325
2	2:560001-600000	2:520001-560000	5.74e-37	HiC	GSE87112	Mesendoderm	intra	rs116759325
2	2:560001-600000	2:520001-560000	4.6e-10	HiC	GSE87112	Trophoblast-like_Cell	intra	rs116759325
2	2:560001-600000	2:520001-560000	1.73e-32	HiC	GSE87112	hESC	intra	rs116759325
2	2:560001-600000	2:600001-640000	4.22e-07	HiC	GSE87112	Spleen	intra	rs116759325
2	2:560001-600000	2:600001-640000	4.55e-18	HiC	GSE87112	Mesendoderm	intra	rs116759325
2	2:560001-600000	2:600001-640000	4.5e-07	HiC	GSE87112	Trophoblast-like_Cell	intra	rs116759325
2	2:560001-600000	2:600001-640000	3.87e-29	HiC	GSE87112	hESC	intra	rs116759325
2	2:560001-600000	2:80001-120000	1.63e-09	HiC	GSE87112	Mesenchymal_Stem_Cell	intra	rs116759325
2	2:560001-600000	2:80001-120000	8.64e-07	HiC	GSE87112	Mesendoderm	intra	rs116759325
2	2:560001-600000	2:880001-920000	7.44e-13	HiC	GSE87112	Mesenchymal_Stem_Cell	intra	rs116759325
2	2:560001-600000	2:880001-920000	2.33e-08	HiC	GSE87112	Mesendoderm	intra	rs116759325
2	2:560001-600000	2:880001-920000	4.14e-08	HiC	GSE87112	hESC	intra	rs116759325
2	2:80001-120000	2:1040001-1080000	5.17e-20	HiC	GSE87112	Mesenchymal_Stem_Cell	intra	rs6720601;rs4600697;rs12714430;rs12714431;rs7580475;2:100694:C:CAA;rs13031737;2:101514:C:G;rs74487397;rs62116681;rs62116682;rs7588043;rs1304221;rs7561648;rs13016193;rs11674325;rs11674477;rs55987018;rs6755432;rs55932737;rs300794;rs300780;2:110982:A:AT;rs17041320;rs13030307;rs1078763;rs12613281;rs876724;rs6718433;rs12998524;rs10519439
2	2:80001-120000	2:120001-160000	3.46e-08	HiC	GSE87112	Mesenchymal_Stem_Cell	intra	rs6720601;rs4600697;rs12714430;rs12714431;rs7580475;2:100694:C:CAA;rs13031737;2:101514:C:G;rs74487397;rs62116681;rs62116682;rs7588043;rs1304221;rs7561648;rs13016193;rs11674325;rs11674477;rs55987018;rs6755432;rs55932737;rs300794;rs300780;2:110982:A:AT;rs17041320;rs13030307;rs1078763;rs12613281;rs876724;rs6718433;rs12998524;rs10519439
2	2:80001-120000	2:120001-160000	1.76e-13	HiC	GSE87112	Mesendoderm	intra	rs6720601;rs4600697;rs12714430;rs12714431;rs7580475;2:100694:C:CAA;rs13031737;2:101514:C:G;rs74487397;rs62116681;rs62116682;rs7588043;rs1304221;rs7561648;rs13016193;rs11674325;rs11674477;rs55987018;rs6755432;rs55932737;rs300794;rs300780;2:110982:A:AT;rs17041320;rs13030307;rs1078763;rs12613281;rs876724;rs6718433;rs12998524;rs10519439
2	2:80001-120000	2:120001-160000	4.71e-20	HiC	GSE87112	hESC	intra	rs6720601;rs4600697;rs12714430;rs12714431;rs7580475;2:100694:C:CAA;rs13031737;2:101514:C:G;rs74487397;rs62116681;rs62116682;rs7588043;rs1304221;rs7561648;rs13016193;rs11674325;rs11674477;rs55987018;rs6755432;rs55932737;rs300794;rs300780;2:110982:A:AT;rs17041320;rs13030307;rs1078763;rs12613281;rs876724;rs6718433;rs12998524;rs10519439
2	2:80001-120000	2:1280001-1320000	4.74e-09	HiC	GSE87112	Mesenchymal_Stem_Cell	intra	rs6720601;rs4600697;rs12714430;rs12714431;rs7580475;2:100694:C:CAA;rs13031737;2:101514:C:G;rs74487397;rs62116681;rs62116682;rs7588043;rs1304221;rs7561648;rs13016193;rs11674325;rs11674477;rs55987018;rs6755432;rs55932737;rs300794;rs300780;2:110982:A:AT;rs17041320;rs13030307;rs1078763;rs12613281;rs876724;rs6718433;rs12998524;rs10519439
2	2:80001-120000	2:1320001-1360000	1.91e-13	HiC	GSE87112	Mesenchymal_Stem_Cell	intra	rs6720601;rs4600697;rs12714430;rs12714431;rs7580475;2:100694:C:CAA;rs13031737;2:101514:C:G;rs74487397;rs62116681;rs62116682;rs7588043;rs1304221;rs7561648;rs13016193;rs11674325;rs11674477;rs55987018;rs6755432;rs55932737;rs300794;rs300780;2:110982:A:AT;rs17041320;rs13030307;rs1078763;rs12613281;rs876724;rs6718433;rs12998524;rs10519439
2	2:80001-120000	2:1360001-1400000	5.79e-07	HiC	GSE87112	Mesenchymal_Stem_Cell	intra	rs6720601;rs4600697;rs12714430;rs12714431;rs7580475;2:100694:C:CAA;rs13031737;2:101514:C:G;rs74487397;rs62116681;rs62116682;rs7588043;rs1304221;rs7561648;rs13016193;rs11674325;rs11674477;rs55987018;rs6755432;rs55932737;rs300794;rs300780;2:110982:A:AT;rs17041320;rs13030307;rs1078763;rs12613281;rs876724;rs6718433;rs12998524;rs10519439
2	2:80001-120000	2:160001-200000	6.88e-12	HiC	GSE87112	Left_Ventricle	intra	rs6720601;rs4600697;rs12714430;rs12714431;rs7580475;2:100694:C:CAA;rs13031737;2:101514:C:G;rs74487397;rs62116681;rs62116682;rs7588043;rs1304221;rs7561648;rs13016193;rs11674325;rs11674477;rs55987018;rs6755432;rs55932737;rs300794;rs300780;2:110982:A:AT;rs17041320;rs13030307;rs1078763;rs12613281;rs876724;rs6718433;rs12998524;rs10519439
2	2:80001-120000	2:160001-200000	1.84e-16	HiC	GSE87112	Mesenchymal_Stem_Cell	intra	rs6720601;rs4600697;rs12714430;rs12714431;rs7580475;2:100694:C:CAA;rs13031737;2:101514:C:G;rs74487397;rs62116681;rs62116682;rs7588043;rs1304221;rs7561648;rs13016193;rs11674325;rs11674477;rs55987018;rs6755432;rs55932737;rs300794;rs300780;2:110982:A:AT;rs17041320;rs13030307;rs1078763;rs12613281;rs876724;rs6718433;rs12998524;rs10519439
2	2:80001-120000	2:160001-200000	3.5e-18	HiC	GSE87112	Mesendoderm	intra	rs6720601;rs4600697;rs12714430;rs12714431;rs7580475;2:100694:C:CAA;rs13031737;2:101514:C:G;rs74487397;rs62116681;rs62116682;rs7588043;rs1304221;rs7561648;rs13016193;rs11674325;rs11674477;rs55987018;rs6755432;rs55932737;rs300794;rs300780;2:110982:A:AT;rs17041320;rs13030307;rs1078763;rs12613281;rs876724;rs6718433;rs12998524;rs10519439
2	2:80001-120000	2:160001-200000	2.61e-23	HiC	GSE87112	hESC	intra	rs6720601;rs4600697;rs12714430;rs12714431;rs7580475;2:100694:C:CAA;rs13031737;2:101514:C:G;rs74487397;rs62116681;rs62116682;rs7588043;rs1304221;rs7561648;rs13016193;rs11674325;rs11674477;rs55987018;rs6755432;rs55932737;rs300794;rs300780;2:110982:A:AT;rs17041320;rs13030307;rs1078763;rs12613281;rs876724;rs6718433;rs12998524;rs10519439
2	2:80001-120000	2:1880001-1920000	8.28e-07	HiC	GSE87112	Mesenchymal_Stem_Cell	intra	rs6720601;rs4600697;rs12714430;rs12714431;rs7580475;2:100694:C:CAA;rs13031737;2:101514:C:G;rs74487397;rs62116681;rs62116682;rs7588043;rs1304221;rs7561648;rs13016193;rs11674325;rs11674477;rs55987018;rs6755432;rs55932737;rs300794;rs300780;2:110982:A:AT;rs17041320;rs13030307;rs1078763;rs12613281;rs876724;rs6718433;rs12998524;rs10519439
2	2:80001-120000	2:1920001-1960000	4.99e-09	HiC	GSE87112	Mesenchymal_Stem_Cell	intra	rs6720601;rs4600697;rs12714430;rs12714431;rs7580475;2:100694:C:CAA;rs13031737;2:101514:C:G;rs74487397;rs62116681;rs62116682;rs7588043;rs1304221;rs7561648;rs13016193;rs11674325;rs11674477;rs55987018;rs6755432;rs55932737;rs300794;rs300780;2:110982:A:AT;rs17041320;rs13030307;rs1078763;rs12613281;rs876724;rs6718433;rs12998524;rs10519439
2	2:80001-120000	2:2040001-2080000	1.69e-16	HiC	GSE87112	Mesenchymal_Stem_Cell	intra	rs6720601;rs4600697;rs12714430;rs12714431;rs7580475;2:100694:C:CAA;rs13031737;2:101514:C:G;rs74487397;rs62116681;rs62116682;rs7588043;rs1304221;rs7561648;rs13016193;rs11674325;rs11674477;rs55987018;rs6755432;rs55932737;rs300794;rs300780;2:110982:A:AT;rs17041320;rs13030307;rs1078763;rs12613281;rs876724;rs6718433;rs12998524;rs10519439
2	2:80001-120000	2:2080001-2120000	1.22e-10	HiC	GSE87112	Mesenchymal_Stem_Cell	intra	rs6720601;rs4600697;rs12714430;rs12714431;rs7580475;2:100694:C:CAA;rs13031737;2:101514:C:G;rs74487397;rs62116681;rs62116682;rs7588043;rs1304221;rs7561648;rs13016193;rs11674325;rs11674477;rs55987018;rs6755432;rs55932737;rs300794;rs300780;2:110982:A:AT;rs17041320;rs13030307;rs1078763;rs12613281;rs876724;rs6718433;rs12998524;rs10519439
2	2:80001-120000	2:2160001-2200000	1.57e-10	HiC	GSE87112	Mesenchymal_Stem_Cell	intra	rs6720601;rs4600697;rs12714430;rs12714431;rs7580475;2:100694:C:CAA;rs13031737;2:101514:C:G;rs74487397;rs62116681;rs62116682;rs7588043;rs1304221;rs7561648;rs13016193;rs11674325;rs11674477;rs55987018;rs6755432;rs55932737;rs300794;rs300780;2:110982:A:AT;rs17041320;rs13030307;rs1078763;rs12613281;rs876724;rs6718433;rs12998524;rs10519439
2	2:80001-120000	2:280001-320000	4.5e-10	HiC	GSE87112	hESC	intra	rs6720601;rs4600697;rs12714430;rs12714431;rs7580475;2:100694:C:CAA;rs13031737;2:101514:C:G;rs74487397;rs62116681;rs62116682;rs7588043;rs1304221;rs7561648;rs13016193;rs11674325;rs11674477;rs55987018;rs6755432;rs55932737;rs300794;rs300780;2:110982:A:AT;rs17041320;rs13030307;rs1078763;rs12613281;rs876724;rs6718433;rs12998524;rs10519439
2	2:80001-120000	2:40001-80000	1.73e-20	HiC	GSE87112	Mesendoderm	intra	rs6720601;rs4600697;rs12714430;rs12714431;rs7580475;2:100694:C:CAA;rs13031737;2:101514:C:G;rs74487397;rs62116681;rs62116682;rs7588043;rs1304221;rs7561648;rs13016193;rs11674325;rs11674477;rs55987018;rs6755432;rs55932737;rs300794;rs300780;2:110982:A:AT;rs17041320;rs13030307;rs1078763;rs12613281;rs876724;rs6718433;rs12998524;rs10519439
2	2:80001-120000	2:40001-80000	2.27e-23	HiC	GSE87112	hESC	intra	rs6720601;rs4600697;rs12714430;rs12714431;rs7580475;2:100694:C:CAA;rs13031737;2:101514:C:G;rs74487397;rs62116681;rs62116682;rs7588043;rs1304221;rs7561648;rs13016193;rs11674325;rs11674477;rs55987018;rs6755432;rs55932737;rs300794;rs300780;2:110982:A:AT;rs17041320;rs13030307;rs1078763;rs12613281;rs876724;rs6718433;rs12998524;rs10519439
2	2:80001-120000	2:560001-600000	1.63e-09	HiC	GSE87112	Mesenchymal_Stem_Cell	intra	rs6720601;rs4600697;rs12714430;rs12714431;rs7580475;2:100694:C:CAA;rs13031737;2:101514:C:G;rs74487397;rs62116681;rs62116682;rs7588043;rs1304221;rs7561648;rs13016193;rs11674325;rs11674477;rs55987018;rs6755432;rs55932737;rs300794;rs300780;2:110982:A:AT;rs17041320;rs13030307;rs1078763;rs12613281;rs876724;rs6718433;rs12998524;rs10519439
2	2:80001-120000	2:560001-600000	8.64e-07	HiC	GSE87112	Mesendoderm	intra	rs6720601;rs4600697;rs12714430;rs12714431;rs7580475;2:100694:C:CAA;rs13031737;2:101514:C:G;rs74487397;rs62116681;rs62116682;rs7588043;rs1304221;rs7561648;rs13016193;rs11674325;rs11674477;rs55987018;rs6755432;rs55932737;rs300794;rs300780;2:110982:A:AT;rs17041320;rs13030307;rs1078763;rs12613281;rs876724;rs6718433;rs12998524;rs10519439
3	2:145280001-145320000	2:143840001-143880000	8.07e-07	HiC	GSE87112	Mesenchymal_Stem_Cell	intra	rs4662226;rs4662227;rs16823855;rs72997848;rs4662378;rs4662380;rs10205718;rs77513726;rs6722387;rs16823865
3	2:145280001-145320000	2:143880001-143920000	1.75e-08	HiC	GSE87112	Mesenchymal_Stem_Cell	intra	rs4662226;rs4662227;rs16823855;rs72997848;rs4662378;rs4662380;rs10205718;rs77513726;rs6722387;rs16823865
3	2:145280001-145320000	2:143920001-143960000	3.3e-28	HiC	GSE87112	Mesenchymal_Stem_Cell	intra	rs4662226;rs4662227;rs16823855;rs72997848;rs4662378;rs4662380;rs10205718;rs77513726;rs6722387;rs16823865
3	2:145280001-145320000	2:143920001-143960000	9.95e-26	HiC	GSE87112	Mesendoderm	intra	rs4662226;rs4662227;rs16823855;rs72997848;rs4662378;rs4662380;rs10205718;rs77513726;rs6722387;rs16823865
3	2:145280001-145320000	2:143920001-143960000	1.2e-24	HiC	GSE87112	hESC	intra	rs4662226;rs4662227;rs16823855;rs72997848;rs4662378;rs4662380;rs10205718;rs77513726;rs6722387;rs16823865
3	2:145280001-145320000	2:144000001-144040000	5.17e-09	HiC	GSE87112	Mesenchymal_Stem_Cell	intra	rs4662226;rs4662227;rs16823855;rs72997848;rs4662378;rs4662380;rs10205718;rs77513726;rs6722387;rs16823865
3	2:145280001-145320000	2:144000001-144040000	5.1e-10	HiC	GSE87112	hESC	intra	rs4662226;rs4662227;rs16823855;rs72997848;rs4662378;rs4662380;rs10205718;rs77513726;rs6722387;rs16823865
3	2:145280001-145320000	2:144040001-144080000	5.18e-08	HiC	GSE87112	Mesenchymal_Stem_Cell	intra	rs4662226;rs4662227;rs16823855;rs72997848;rs4662378;rs4662380;rs10205718;rs77513726;rs6722387;rs16823865
3	2:145280001-145320000	2:144080001-144120000	6.76e-23	HiC	GSE87112	Mesenchymal_Stem_Cell	intra	rs4662226;rs4662227;rs16823855;rs72997848;rs4662378;rs4662380;rs10205718;rs77513726;rs6722387;rs16823865
3	2:145280001-145320000	2:144080001-144120000	7.81e-08	HiC	GSE87112	Mesendoderm	intra	rs4662226;rs4662227;rs16823855;rs72997848;rs4662378;rs4662380;rs10205718;rs77513726;rs6722387;rs16823865
3	2:145280001-145320000	2:144080001-144120000	1.42e-08	HiC	GSE87112	Trophoblast-like_Cell	intra	rs4662226;rs4662227;rs16823855;rs72997848;rs4662378;rs4662380;rs10205718;rs77513726;rs6722387;rs16823865
3	2:145280001-145320000	2:144080001-144120000	1.28e-16	HiC	GSE87112	hESC	intra	rs4662226;rs4662227;rs16823855;rs72997848;rs4662378;rs4662380;rs10205718;rs77513726;rs6722387;rs16823865
3	2:145280001-145320000	2:144120001-144160000	1.65e-10	HiC	GSE87112	Mesenchymal_Stem_Cell	intra	rs4662226;rs4662227;rs16823855;rs72997848;rs4662378;rs4662380;rs10205718;rs77513726;rs6722387;rs16823865
3	2:145280001-145320000	2:144120001-144160000	4.88e-11	HiC	GSE87112	Mesendoderm	intra	rs4662226;rs4662227;rs16823855;rs72997848;rs4662378;rs4662380;rs10205718;rs77513726;rs6722387;rs16823865
3	2:145280001-145320000	2:144120001-144160000	3.73e-10	HiC	GSE87112	hESC	intra	rs4662226;rs4662227;rs16823855;rs72997848;rs4662378;rs4662380;rs10205718;rs77513726;rs6722387;rs16823865
3	2:145280001-145320000	2:144160001-144200000	1.43e-20	HiC	GSE87112	Mesenchymal_Stem_Cell	intra	rs4662226;rs4662227;rs16823855;rs72997848;rs4662378;rs4662380;rs10205718;rs77513726;rs6722387;rs16823865
3	2:145280001-145320000	2:144160001-144200000	1.88e-13	HiC	GSE87112	Mesendoderm	intra	rs4662226;rs4662227;rs16823855;rs72997848;rs4662378;rs4662380;rs10205718;rs77513726;rs6722387;rs16823865
3	2:145280001-145320000	2:144160001-144200000	4.52e-13	HiC	GSE87112	hESC	intra	rs4662226;rs4662227;rs16823855;rs72997848;rs4662378;rs4662380;rs10205718;rs77513726;rs6722387;rs16823865
3	2:145280001-145320000	2:144200001-144240000	7.77e-18	HiC	GSE87112	Mesenchymal_Stem_Cell	intra	rs4662226;rs4662227;rs16823855;rs72997848;rs4662378;rs4662380;rs10205718;rs77513726;rs6722387;rs16823865
3	2:145280001-145320000	2:144200001-144240000	2.59e-09	HiC	GSE87112	Mesendoderm	intra	rs4662226;rs4662227;rs16823855;rs72997848;rs4662378;rs4662380;rs10205718;rs77513726;rs6722387;rs16823865
3	2:145280001-145320000	2:144200001-144240000	1.91e-07	HiC	GSE87112	hESC	intra	rs4662226;rs4662227;rs16823855;rs72997848;rs4662378;rs4662380;rs10205718;rs77513726;rs6722387;rs16823865
3	2:145280001-145320000	2:144240001-144280000	4.39e-10	HiC	GSE87112	Aorta	intra	rs4662226;rs4662227;rs16823855;rs72997848;rs4662378;rs4662380;rs10205718;rs77513726;rs6722387;rs16823865
3	2:145280001-145320000	2:144240001-144280000	2.2e-20	HiC	GSE87112	Mesenchymal_Stem_Cell	intra	rs4662226;rs4662227;rs16823855;rs72997848;rs4662378;rs4662380;rs10205718;rs77513726;rs6722387;rs16823865
3	2:145280001-145320000	2:144240001-144280000	1.06e-14	HiC	GSE87112	Mesendoderm	intra	rs4662226;rs4662227;rs16823855;rs72997848;rs4662378;rs4662380;rs10205718;rs77513726;rs6722387;rs16823865
3	2:145280001-145320000	2:144240001-144280000	1.32e-18	HiC	GSE87112	hESC	intra	rs4662226;rs4662227;rs16823855;rs72997848;rs4662378;rs4662380;rs10205718;rs77513726;rs6722387;rs16823865
3	2:145280001-145320000	2:144280001-144320000	1.47e-13	HiC	GSE87112	Left_Ventricle	intra	rs4662226;rs4662227;rs16823855;rs72997848;rs4662378;rs4662380;rs10205718;rs77513726;rs6722387;rs16823865
3	2:145280001-145320000	2:144280001-144320000	1.51e-58	HiC	GSE87112	Mesenchymal_Stem_Cell	intra	rs4662226;rs4662227;rs16823855;rs72997848;rs4662378;rs4662380;rs10205718;rs77513726;rs6722387;rs16823865
3	2:145280001-145320000	2:144280001-144320000	1.6e-32	HiC	GSE87112	Mesendoderm	intra	rs4662226;rs4662227;rs16823855;rs72997848;rs4662378;rs4662380;rs10205718;rs77513726;rs6722387;rs16823865
3	2:145280001-145320000	2:144280001-144320000	5.58e-07	HiC	GSE87112	Neural_Progenitor_Cell	intra	rs4662226;rs4662227;rs16823855;rs72997848;rs4662378;rs4662380;rs10205718;rs77513726;rs6722387;rs16823865
3	2:145280001-145320000	2:144280001-144320000	1.46e-08	HiC	GSE87112	Trophoblast-like_Cell	intra	rs4662226;rs4662227;rs16823855;rs72997848;rs4662378;rs4662380;rs10205718;rs77513726;rs6722387;rs16823865
3	2:145280001-145320000	2:144280001-144320000	2.11e-36	HiC	GSE87112	hESC	intra	rs4662226;rs4662227;rs16823855;rs72997848;rs4662378;rs4662380;rs10205718;rs77513726;rs6722387;rs16823865
3	2:145280001-145320000	2:144320001-144360000	1.09e-10	HiC	GSE87112	Left_Ventricle	intra	rs4662226;rs4662227;rs16823855;rs72997848;rs4662378;rs4662380;rs10205718;rs77513726;rs6722387;rs16823865
3	2:145280001-145320000	2:144320001-144360000	1.53e-26	HiC	GSE87112	Mesenchymal_Stem_Cell	intra	rs4662226;rs4662227;rs16823855;rs72997848;rs4662378;rs4662380;rs10205718;rs77513726;rs6722387;rs16823865
3	2:145280001-145320000	2:144320001-144360000	7.77e-22	HiC	GSE87112	Mesendoderm	intra	rs4662226;rs4662227;rs16823855;rs72997848;rs4662378;rs4662380;rs10205718;rs77513726;rs6722387;rs16823865
3	2:145280001-145320000	2:144320001-144360000	1.99e-09	HiC	GSE87112	Trophoblast-like_Cell	intra	rs4662226;rs4662227;rs16823855;rs72997848;rs4662378;rs4662380;rs10205718;rs77513726;rs6722387;rs16823865
3	2:145280001-145320000	2:144320001-144360000	1.25e-30	HiC	GSE87112	hESC	intra	rs4662226;rs4662227;rs16823855;rs72997848;rs4662378;rs4662380;rs10205718;rs77513726;rs6722387;rs16823865
3	2:145280001-145320000	2:144360001-144400000	2.42e-11	HiC	GSE87112	Left_Ventricle	intra	rs4662226;rs4662227;rs16823855;rs72997848;rs4662378;rs4662380;rs10205718;rs77513726;rs6722387;rs16823865
3	2:145280001-145320000	2:144360001-144400000	2.46e-43	HiC	GSE87112	Mesenchymal_Stem_Cell	intra	rs4662226;rs4662227;rs16823855;rs72997848;rs4662378;rs4662380;rs10205718;rs77513726;rs6722387;rs16823865
3	2:145280001-145320000	2:144360001-144400000	3.42e-29	HiC	GSE87112	Mesendoderm	intra	rs4662226;rs4662227;rs16823855;rs72997848;rs4662378;rs4662380;rs10205718;rs77513726;rs6722387;rs16823865
3	2:145280001-145320000	2:144360001-144400000	9.19e-11	HiC	GSE87112	Trophoblast-like_Cell	intra	rs4662226;rs4662227;rs16823855;rs72997848;rs4662378;rs4662380;rs10205718;rs77513726;rs6722387;rs16823865
3	2:145280001-145320000	2:144360001-144400000	5.31e-47	HiC	GSE87112	hESC	intra	rs4662226;rs4662227;rs16823855;rs72997848;rs4662378;rs4662380;rs10205718;rs77513726;rs6722387;rs16823865
3	2:145280001-145320000	2:144400001-144440000	1.53e-12	HiC	GSE87112	Left_Ventricle	intra	rs4662226;rs4662227;rs16823855;rs72997848;rs4662378;rs4662380;rs10205718;rs77513726;rs6722387;rs16823865
3	2:145280001-145320000	2:144400001-144440000	2.14e-08	HiC	GSE87112	Mesenchymal_Stem_Cell	intra	rs4662226;rs4662227;rs16823855;rs72997848;rs4662378;rs4662380;rs10205718;rs77513726;rs6722387;rs16823865
3	2:145280001-145320000	2:144440001-144480000	8.75e-17	HiC	GSE87112	Left_Ventricle	intra	rs4662226;rs4662227;rs16823855;rs72997848;rs4662378;rs4662380;rs10205718;rs77513726;rs6722387;rs16823865
3	2:145280001-145320000	2:144440001-144480000	7.27e-27	HiC	GSE87112	Mesenchymal_Stem_Cell	intra	rs4662226;rs4662227;rs16823855;rs72997848;rs4662378;rs4662380;rs10205718;rs77513726;rs6722387;rs16823865
3	2:145280001-145320000	2:144440001-144480000	5.34e-31	HiC	GSE87112	Mesendoderm	intra	rs4662226;rs4662227;rs16823855;rs72997848;rs4662378;rs4662380;rs10205718;rs77513726;rs6722387;rs16823865
3	2:145280001-145320000	2:144440001-144480000	6.69e-11	HiC	GSE87112	Trophoblast-like_Cell	intra	rs4662226;rs4662227;rs16823855;rs72997848;rs4662378;rs4662380;rs10205718;rs77513726;rs6722387;rs16823865
3	2:145280001-145320000	2:144440001-144480000	8.98e-30	HiC	GSE87112	hESC	intra	rs4662226;rs4662227;rs16823855;rs72997848;rs4662378;rs4662380;rs10205718;rs77513726;rs6722387;rs16823865
3	2:145280001-145320000	2:144480001-144520000	8.1e-15	HiC	GSE87112	Left_Ventricle	intra	rs4662226;rs4662227;rs16823855;rs72997848;rs4662378;rs4662380;rs10205718;rs77513726;rs6722387;rs16823865
3	2:145280001-145320000	2:144480001-144520000	1.92e-16	HiC	GSE87112	Mesenchymal_Stem_Cell	intra	rs4662226;rs4662227;rs16823855;rs72997848;rs4662378;rs4662380;rs10205718;rs77513726;rs6722387;rs16823865
3	2:145280001-145320000	2:144480001-144520000	3.54e-17	HiC	GSE87112	Mesendoderm	intra	rs4662226;rs4662227;rs16823855;rs72997848;rs4662378;rs4662380;rs10205718;rs77513726;rs6722387;rs16823865
3	2:145280001-145320000	2:144480001-144520000	3.32e-26	HiC	GSE87112	hESC	intra	rs4662226;rs4662227;rs16823855;rs72997848;rs4662378;rs4662380;rs10205718;rs77513726;rs6722387;rs16823865
3	2:145280001-145320000	2:144520001-144560000	3.84e-11	HiC	GSE87112	Mesenchymal_Stem_Cell	intra	rs4662226;rs4662227;rs16823855;rs72997848;rs4662378;rs4662380;rs10205718;rs77513726;rs6722387;rs16823865
3	2:145280001-145320000	2:144520001-144560000	2.16e-27	HiC	GSE87112	Mesendoderm	intra	rs4662226;rs4662227;rs16823855;rs72997848;rs4662378;rs4662380;rs10205718;rs77513726;rs6722387;rs16823865
3	2:145280001-145320000	2:144520001-144560000	2.55e-23	HiC	GSE87112	hESC	intra	rs4662226;rs4662227;rs16823855;rs72997848;rs4662378;rs4662380;rs10205718;rs77513726;rs6722387;rs16823865
3	2:145280001-145320000	2:144560001-144600000	2.83e-07	HiC	GSE87112	Left_Ventricle	intra	rs4662226;rs4662227;rs16823855;rs72997848;rs4662378;rs4662380;rs10205718;rs77513726;rs6722387;rs16823865
3	2:145280001-145320000	2:144560001-144600000	1.97e-13	HiC	GSE87112	Mesendoderm	intra	rs4662226;rs4662227;rs16823855;rs72997848;rs4662378;rs4662380;rs10205718;rs77513726;rs6722387;rs16823865
3	2:145280001-145320000	2:144560001-144600000	1.46e-19	HiC	GSE87112	hESC	intra	rs4662226;rs4662227;rs16823855;rs72997848;rs4662378;rs4662380;rs10205718;rs77513726;rs6722387;rs16823865
3	2:145280001-145320000	2:144600001-144640000	5.35e-12	HiC	GSE87112	Mesendoderm	intra	rs4662226;rs4662227;rs16823855;rs72997848;rs4662378;rs4662380;rs10205718;rs77513726;rs6722387;rs16823865
3	2:145280001-145320000	2:144600001-144640000	1.31e-15	HiC	GSE87112	hESC	intra	rs4662226;rs4662227;rs16823855;rs72997848;rs4662378;rs4662380;rs10205718;rs77513726;rs6722387;rs16823865
3	2:145280001-145320000	2:144640001-144680000	2.54e-08	HiC	GSE87112	Mesenchymal_Stem_Cell	intra	rs4662226;rs4662227;rs16823855;rs72997848;rs4662378;rs4662380;rs10205718;rs77513726;rs6722387;rs16823865
3	2:145280001-145320000	2:144640001-144680000	2.17e-15	HiC	GSE87112	Mesendoderm	intra	rs4662226;rs4662227;rs16823855;rs72997848;rs4662378;rs4662380;rs10205718;rs77513726;rs6722387;rs16823865
3	2:145280001-145320000	2:144640001-144680000	2.38e-19	HiC	GSE87112	hESC	intra	rs4662226;rs4662227;rs16823855;rs72997848;rs4662378;rs4662380;rs10205718;rs77513726;rs6722387;rs16823865
3	2:145280001-145320000	2:144680001-144720000	1.89e-11	HiC	GSE87112	Mesenchymal_Stem_Cell	intra	rs4662226;rs4662227;rs16823855;rs72997848;rs4662378;rs4662380;rs10205718;rs77513726;rs6722387;rs16823865
3	2:145280001-145320000	2:144680001-144720000	1.9e-24	HiC	GSE87112	Mesendoderm	intra	rs4662226;rs4662227;rs16823855;rs72997848;rs4662378;rs4662380;rs10205718;rs77513726;rs6722387;rs16823865
3	2:145280001-145320000	2:144680001-144720000	7.76e-33	HiC	GSE87112	hESC	intra	rs4662226;rs4662227;rs16823855;rs72997848;rs4662378;rs4662380;rs10205718;rs77513726;rs6722387;rs16823865
3	2:145280001-145320000	2:144720001-144760000	1.56e-32	HiC	GSE87112	Left_Ventricle	intra	rs4662226;rs4662227;rs16823855;rs72997848;rs4662378;rs4662380;rs10205718;rs77513726;rs6722387;rs16823865
3	2:145280001-145320000	2:144720001-144760000	3.61e-08	HiC	GSE87112	Right_Ventricle	intra	rs4662226;rs4662227;rs16823855;rs72997848;rs4662378;rs4662380;rs10205718;rs77513726;rs6722387;rs16823865
3	2:145280001-145320000	2:144720001-144760000	1.12e-22	HiC	GSE87112	Mesenchymal_Stem_Cell	intra	rs4662226;rs4662227;rs16823855;rs72997848;rs4662378;rs4662380;rs10205718;rs77513726;rs6722387;rs16823865
3	2:145280001-145320000	2:144720001-144760000	1.86e-55	HiC	GSE87112	Mesendoderm	intra	rs4662226;rs4662227;rs16823855;rs72997848;rs4662378;rs4662380;rs10205718;rs77513726;rs6722387;rs16823865
3	2:145280001-145320000	2:144720001-144760000	4.81e-07	HiC	GSE87112	Trophoblast-like_Cell	intra	rs4662226;rs4662227;rs16823855;rs72997848;rs4662378;rs4662380;rs10205718;rs77513726;rs6722387;rs16823865
3	2:145280001-145320000	2:144720001-144760000	3.65e-41	HiC	GSE87112	hESC	intra	rs4662226;rs4662227;rs16823855;rs72997848;rs4662378;rs4662380;rs10205718;rs77513726;rs6722387;rs16823865
3	2:145280001-145320000	2:144760001-144800000	3.99e-21	HiC	GSE87112	Mesenchymal_Stem_Cell	intra	rs4662226;rs4662227;rs16823855;rs72997848;rs4662378;rs4662380;rs10205718;rs77513726;rs6722387;rs16823865
3	2:145280001-145320000	2:144760001-144800000	1.54e-22	HiC	GSE87112	Mesendoderm	intra	rs4662226;rs4662227;rs16823855;rs72997848;rs4662378;rs4662380;rs10205718;rs77513726;rs6722387;rs16823865
3	2:145280001-145320000	2:144760001-144800000	1.24e-27	HiC	GSE87112	hESC	intra	rs4662226;rs4662227;rs16823855;rs72997848;rs4662378;rs4662380;rs10205718;rs77513726;rs6722387;rs16823865
3	2:145280001-145320000	2:144800001-144840000	1.01e-07	HiC	GSE87112	Left_Ventricle	intra	rs4662226;rs4662227;rs16823855;rs72997848;rs4662378;rs4662380;rs10205718;rs77513726;rs6722387;rs16823865
3	2:145280001-145320000	2:144800001-144840000	1.32e-14	HiC	GSE87112	Mesenchymal_Stem_Cell	intra	rs4662226;rs4662227;rs16823855;rs72997848;rs4662378;rs4662380;rs10205718;rs77513726;rs6722387;rs16823865
3	2:145280001-145320000	2:144800001-144840000	8.23e-34	HiC	GSE87112	Mesendoderm	intra	rs4662226;rs4662227;rs16823855;rs72997848;rs4662378;rs4662380;rs10205718;rs77513726;rs6722387;rs16823865
3	2:145280001-145320000	2:144800001-144840000	2.13e-38	HiC	GSE87112	hESC	intra	rs4662226;rs4662227;rs16823855;rs72997848;rs4662378;rs4662380;rs10205718;rs77513726;rs6722387;rs16823865
3	2:145280001-145320000	2:144840001-144880000	9.02e-17	HiC	GSE87112	Left_Ventricle	intra	rs4662226;rs4662227;rs16823855;rs72997848;rs4662378;rs4662380;rs10205718;rs77513726;rs6722387;rs16823865
3	2:145280001-145320000	2:144840001-144880000	9.13e-16	HiC	GSE87112	Mesenchymal_Stem_Cell	intra	rs4662226;rs4662227;rs16823855;rs72997848;rs4662378;rs4662380;rs10205718;rs77513726;rs6722387;rs16823865
3	2:145280001-145320000	2:144840001-144880000	1.37e-22	HiC	GSE87112	Mesendoderm	intra	rs4662226;rs4662227;rs16823855;rs72997848;rs4662378;rs4662380;rs10205718;rs77513726;rs6722387;rs16823865
3	2:145280001-145320000	2:144840001-144880000	1.19e-29	HiC	GSE87112	hESC	intra	rs4662226;rs4662227;rs16823855;rs72997848;rs4662378;rs4662380;rs10205718;rs77513726;rs6722387;rs16823865
3	2:145280001-145320000	2:144880001-144920000	3.85e-08	HiC	GSE87112	Mesendoderm	intra	rs4662226;rs4662227;rs16823855;rs72997848;rs4662378;rs4662380;rs10205718;rs77513726;rs6722387;rs16823865
3	2:145280001-145320000	2:144920001-144960000	3.41e-18	HiC	GSE87112	Left_Ventricle	intra	rs4662226;rs4662227;rs16823855;rs72997848;rs4662378;rs4662380;rs10205718;rs77513726;rs6722387;rs16823865
3	2:145280001-145320000	2:144920001-144960000	1.7e-27	HiC	GSE87112	Mesendoderm	intra	rs4662226;rs4662227;rs16823855;rs72997848;rs4662378;rs4662380;rs10205718;rs77513726;rs6722387;rs16823865
3	2:145280001-145320000	2:144920001-144960000	3.7e-38	HiC	GSE87112	hESC	intra	rs4662226;rs4662227;rs16823855;rs72997848;rs4662378;rs4662380;rs10205718;rs77513726;rs6722387;rs16823865
3	2:145280001-145320000	2:144960001-145000000	8.34e-13	HiC	GSE87112	hESC	intra	rs4662226;rs4662227;rs16823855;rs72997848;rs4662378;rs4662380;rs10205718;rs77513726;rs6722387;rs16823865
3	2:145280001-145320000	2:145000001-145040000	2.05e-09	HiC	GSE87112	Left_Ventricle	intra	rs4662226;rs4662227;rs16823855;rs72997848;rs4662378;rs4662380;rs10205718;rs77513726;rs6722387;rs16823865
3	2:145280001-145320000	2:145000001-145040000	1.81e-09	HiC	GSE87112	hESC	intra	rs4662226;rs4662227;rs16823855;rs72997848;rs4662378;rs4662380;rs10205718;rs77513726;rs6722387;rs16823865
3	2:145280001-145320000	2:145040001-145080000	5.88e-21	HiC	GSE87112	hESC	intra	rs4662226;rs4662227;rs16823855;rs72997848;rs4662378;rs4662380;rs10205718;rs77513726;rs6722387;rs16823865
3	2:145280001-145320000	2:145080001-145120000	2.09e-07	HiC	GSE87112	Left_Ventricle	intra	rs4662226;rs4662227;rs16823855;rs72997848;rs4662378;rs4662380;rs10205718;rs77513726;rs6722387;rs16823865
3	2:145280001-145320000	2:145080001-145120000	4.01e-12	HiC	GSE87112	Mesendoderm	intra	rs4662226;rs4662227;rs16823855;rs72997848;rs4662378;rs4662380;rs10205718;rs77513726;rs6722387;rs16823865
3	2:145280001-145320000	2:145080001-145120000	8.81e-22	HiC	GSE87112	hESC	intra	rs4662226;rs4662227;rs16823855;rs72997848;rs4662378;rs4662380;rs10205718;rs77513726;rs6722387;rs16823865
3	2:145280001-145320000	2:145120001-145160000	2.01e-13	HiC	GSE87112	Left_Ventricle	intra	rs4662226;rs4662227;rs16823855;rs72997848;rs4662378;rs4662380;rs10205718;rs77513726;rs6722387;rs16823865
3	2:145280001-145320000	2:145120001-145160000	1.19e-08	HiC	GSE87112	Mesenchymal_Stem_Cell	intra	rs4662226;rs4662227;rs16823855;rs72997848;rs4662378;rs4662380;rs10205718;rs77513726;rs6722387;rs16823865
3	2:145280001-145320000	2:145120001-145160000	2.91e-22	HiC	GSE87112	Mesendoderm	intra	rs4662226;rs4662227;rs16823855;rs72997848;rs4662378;rs4662380;rs10205718;rs77513726;rs6722387;rs16823865
3	2:145280001-145320000	2:145120001-145160000	3.26e-32	HiC	GSE87112	hESC	intra	rs4662226;rs4662227;rs16823855;rs72997848;rs4662378;rs4662380;rs10205718;rs77513726;rs6722387;rs16823865
3	2:145280001-145320000	2:145200001-145240000	1.76e-11	HiC	GSE87112	Mesendoderm	intra	rs4662226;rs4662227;rs16823855;rs72997848;rs4662378;rs4662380;rs10205718;rs77513726;rs6722387;rs16823865
3	2:145280001-145320000	2:145200001-145240000	1.39e-09	HiC	GSE87112	Trophoblast-like_Cell	intra	rs4662226;rs4662227;rs16823855;rs72997848;rs4662378;rs4662380;rs10205718;rs77513726;rs6722387;rs16823865
3	2:145280001-145320000	2:145200001-145240000	4.87e-22	HiC	GSE87112	hESC	intra	rs4662226;rs4662227;rs16823855;rs72997848;rs4662378;rs4662380;rs10205718;rs77513726;rs6722387;rs16823865
3	2:145280001-145320000	2:145240001-145280000	2.39e-11	HiC	GSE87112	Mesendoderm	intra	rs4662226;rs4662227;rs16823855;rs72997848;rs4662378;rs4662380;rs10205718;rs77513726;rs6722387;rs16823865
3	2:145280001-145320000	2:145240001-145280000	1.78e-17	HiC	GSE87112	Trophoblast-like_Cell	intra	rs4662226;rs4662227;rs16823855;rs72997848;rs4662378;rs4662380;rs10205718;rs77513726;rs6722387;rs16823865
3	2:145280001-145320000	2:145240001-145280000	1.15e-26	HiC	GSE87112	hESC	intra	rs4662226;rs4662227;rs16823855;rs72997848;rs4662378;rs4662380;rs10205718;rs77513726;rs6722387;rs16823865
3	2:145280001-145320000	2:145320001-145360000	2.48e-12	HiC	GSE87112	Aorta	intra	rs4662226;rs4662227;rs16823855;rs72997848;rs4662378;rs4662380;rs10205718;rs77513726;rs6722387;rs16823865
3	2:145280001-145320000	2:145320001-145360000	7.9e-11	HiC	GSE87112	Left_Ventricle	intra	rs4662226;rs4662227;rs16823855;rs72997848;rs4662378;rs4662380;rs10205718;rs77513726;rs6722387;rs16823865
3	2:145280001-145320000	2:145320001-145360000	5.65e-233	HiC	GSE87112	Mesenchymal_Stem_Cell	intra	rs4662226;rs4662227;rs16823855;rs72997848;rs4662378;rs4662380;rs10205718;rs77513726;rs6722387;rs16823865
3	2:145280001-145320000	2:145320001-145360000	5.59e-92	HiC	GSE87112	Mesendoderm	intra	rs4662226;rs4662227;rs16823855;rs72997848;rs4662378;rs4662380;rs10205718;rs77513726;rs6722387;rs16823865
3	2:145280001-145320000	2:145320001-145360000	3.11e-11	HiC	GSE87112	Neural_Progenitor_Cell	intra	rs4662226;rs4662227;rs16823855;rs72997848;rs4662378;rs4662380;rs10205718;rs77513726;rs6722387;rs16823865
3	2:145280001-145320000	2:145320001-145360000	1.87e-15	HiC	GSE87112	Trophoblast-like_Cell	intra	rs4662226;rs4662227;rs16823855;rs72997848;rs4662378;rs4662380;rs10205718;rs77513726;rs6722387;rs16823865
3	2:145280001-145320000	2:145320001-145360000	5.81e-110	HiC	GSE87112	hESC	intra	rs4662226;rs4662227;rs16823855;rs72997848;rs4662378;rs4662380;rs10205718;rs77513726;rs6722387;rs16823865
3	2:145280001-145320000	2:145360001-145400000	1e-06	HiC	GSE87112	Aorta	intra	rs4662226;rs4662227;rs16823855;rs72997848;rs4662378;rs4662380;rs10205718;rs77513726;rs6722387;rs16823865
3	2:145280001-145320000	2:145360001-145400000	1.51e-57	HiC	GSE87112	Mesenchymal_Stem_Cell	intra	rs4662226;rs4662227;rs16823855;rs72997848;rs4662378;rs4662380;rs10205718;rs77513726;rs6722387;rs16823865
3	2:145280001-145320000	2:145360001-145400000	1.16e-22	HiC	GSE87112	Mesendoderm	intra	rs4662226;rs4662227;rs16823855;rs72997848;rs4662378;rs4662380;rs10205718;rs77513726;rs6722387;rs16823865
3	2:145280001-145320000	2:145360001-145400000	1.1e-28	HiC	GSE87112	hESC	intra	rs4662226;rs4662227;rs16823855;rs72997848;rs4662378;rs4662380;rs10205718;rs77513726;rs6722387;rs16823865
3	2:145280001-145320000	2:145400001-145440000	1.21e-14	HiC	GSE87112	Aorta	intra	rs4662226;rs4662227;rs16823855;rs72997848;rs4662378;rs4662380;rs10205718;rs77513726;rs6722387;rs16823865
3	2:145280001-145320000	2:145400001-145440000	2.39e-26	HiC	GSE87112	Left_Ventricle	intra	rs4662226;rs4662227;rs16823855;rs72997848;rs4662378;rs4662380;rs10205718;rs77513726;rs6722387;rs16823865
3	2:145280001-145320000	2:145400001-145440000	1.95e-125	HiC	GSE87112	Mesenchymal_Stem_Cell	intra	rs4662226;rs4662227;rs16823855;rs72997848;rs4662378;rs4662380;rs10205718;rs77513726;rs6722387;rs16823865
3	2:145280001-145320000	2:145400001-145440000	1.24e-44	HiC	GSE87112	Mesendoderm	intra	rs4662226;rs4662227;rs16823855;rs72997848;rs4662378;rs4662380;rs10205718;rs77513726;rs6722387;rs16823865
3	2:145280001-145320000	2:145400001-145440000	1.88e-53	HiC	GSE87112	hESC	intra	rs4662226;rs4662227;rs16823855;rs72997848;rs4662378;rs4662380;rs10205718;rs77513726;rs6722387;rs16823865
3	2:145280001-145320000	2:145440001-145480000	1.18e-39	HiC	GSE87112	Mesenchymal_Stem_Cell	intra	rs4662226;rs4662227;rs16823855;rs72997848;rs4662378;rs4662380;rs10205718;rs77513726;rs6722387;rs16823865
3	2:145280001-145320000	2:145440001-145480000	1.99e-15	HiC	GSE87112	Mesendoderm	intra	rs4662226;rs4662227;rs16823855;rs72997848;rs4662378;rs4662380;rs10205718;rs77513726;rs6722387;rs16823865
3	2:145280001-145320000	2:145440001-145480000	1.76e-26	HiC	GSE87112	hESC	intra	rs4662226;rs4662227;rs16823855;rs72997848;rs4662378;rs4662380;rs10205718;rs77513726;rs6722387;rs16823865
3	2:145280001-145320000	2:145480001-145520000	6.82e-32	HiC	GSE87112	Mesenchymal_Stem_Cell	intra	rs4662226;rs4662227;rs16823855;rs72997848;rs4662378;rs4662380;rs10205718;rs77513726;rs6722387;rs16823865
3	2:145280001-145320000	2:145480001-145520000	3.58e-08	HiC	GSE87112	Mesendoderm	intra	rs4662226;rs4662227;rs16823855;rs72997848;rs4662378;rs4662380;rs10205718;rs77513726;rs6722387;rs16823865
3	2:145280001-145320000	2:145520001-145560000	5.38e-18	HiC	GSE87112	Left_Ventricle	intra	rs4662226;rs4662227;rs16823855;rs72997848;rs4662378;rs4662380;rs10205718;rs77513726;rs6722387;rs16823865
3	2:145280001-145320000	2:145520001-145560000	5.19e-118	HiC	GSE87112	Mesenchymal_Stem_Cell	intra	rs4662226;rs4662227;rs16823855;rs72997848;rs4662378;rs4662380;rs10205718;rs77513726;rs6722387;rs16823865
3	2:145280001-145320000	2:145520001-145560000	1.73e-33	HiC	GSE87112	Mesendoderm	intra	rs4662226;rs4662227;rs16823855;rs72997848;rs4662378;rs4662380;rs10205718;rs77513726;rs6722387;rs16823865
3	2:145280001-145320000	2:145520001-145560000	1.31e-16	HiC	GSE87112	hESC	intra	rs4662226;rs4662227;rs16823855;rs72997848;rs4662378;rs4662380;rs10205718;rs77513726;rs6722387;rs16823865
3	2:145280001-145320000	2:145560001-145600000	2.85e-52	HiC	GSE87112	Mesenchymal_Stem_Cell	intra	rs4662226;rs4662227;rs16823855;rs72997848;rs4662378;rs4662380;rs10205718;rs77513726;rs6722387;rs16823865
3	2:145280001-145320000	2:145560001-145600000	6.22e-08	HiC	GSE87112	Mesendoderm	intra	rs4662226;rs4662227;rs16823855;rs72997848;rs4662378;rs4662380;rs10205718;rs77513726;rs6722387;rs16823865
3	2:145280001-145320000	2:145560001-145600000	3.14e-09	HiC	GSE87112	hESC	intra	rs4662226;rs4662227;rs16823855;rs72997848;rs4662378;rs4662380;rs10205718;rs77513726;rs6722387;rs16823865
3	2:145280001-145320000	2:145600001-145640000	1.67e-11	HiC	GSE87112	Left_Ventricle	intra	rs4662226;rs4662227;rs16823855;rs72997848;rs4662378;rs4662380;rs10205718;rs77513726;rs6722387;rs16823865
3	2:145280001-145320000	2:145600001-145640000	1.52e-101	HiC	GSE87112	Mesenchymal_Stem_Cell	intra	rs4662226;rs4662227;rs16823855;rs72997848;rs4662378;rs4662380;rs10205718;rs77513726;rs6722387;rs16823865
3	2:145280001-145320000	2:145600001-145640000	2.03e-31	HiC	GSE87112	Mesendoderm	intra	rs4662226;rs4662227;rs16823855;rs72997848;rs4662378;rs4662380;rs10205718;rs77513726;rs6722387;rs16823865
3	2:145280001-145320000	2:145600001-145640000	6.65e-22	HiC	GSE87112	hESC	intra	rs4662226;rs4662227;rs16823855;rs72997848;rs4662378;rs4662380;rs10205718;rs77513726;rs6722387;rs16823865
3	2:145280001-145320000	2:145640001-145680000	4.11e-61	HiC	GSE87112	Mesenchymal_Stem_Cell	intra	rs4662226;rs4662227;rs16823855;rs72997848;rs4662378;rs4662380;rs10205718;rs77513726;rs6722387;rs16823865
3	2:145280001-145320000	2:145640001-145680000	3.23e-11	HiC	GSE87112	hESC	intra	rs4662226;rs4662227;rs16823855;rs72997848;rs4662378;rs4662380;rs10205718;rs77513726;rs6722387;rs16823865
3	2:145280001-145320000	2:145680001-145720000	1.64e-11	HiC	GSE87112	Left_Ventricle	intra	rs4662226;rs4662227;rs16823855;rs72997848;rs4662378;rs4662380;rs10205718;rs77513726;rs6722387;rs16823865
3	2:145280001-145320000	2:145680001-145720000	2.12e-65	HiC	GSE87112	Mesenchymal_Stem_Cell	intra	rs4662226;rs4662227;rs16823855;rs72997848;rs4662378;rs4662380;rs10205718;rs77513726;rs6722387;rs16823865
3	2:145280001-145320000	2:145680001-145720000	8.76e-18	HiC	GSE87112	Mesendoderm	intra	rs4662226;rs4662227;rs16823855;rs72997848;rs4662378;rs4662380;rs10205718;rs77513726;rs6722387;rs16823865
3	2:145280001-145320000	2:145680001-145720000	1.1e-15	HiC	GSE87112	hESC	intra	rs4662226;rs4662227;rs16823855;rs72997848;rs4662378;rs4662380;rs10205718;rs77513726;rs6722387;rs16823865
3	2:145280001-145320000	2:145720001-145760000	2.62e-81	HiC	GSE87112	Mesenchymal_Stem_Cell	intra	rs4662226;rs4662227;rs16823855;rs72997848;rs4662378;rs4662380;rs10205718;rs77513726;rs6722387;rs16823865
3	2:145280001-145320000	2:145720001-145760000	5.15e-21	HiC	GSE87112	Mesendoderm	intra	rs4662226;rs4662227;rs16823855;rs72997848;rs4662378;rs4662380;rs10205718;rs77513726;rs6722387;rs16823865
3	2:145280001-145320000	2:145720001-145760000	1.51e-26	HiC	GSE87112	hESC	intra	rs4662226;rs4662227;rs16823855;rs72997848;rs4662378;rs4662380;rs10205718;rs77513726;rs6722387;rs16823865
3	2:145280001-145320000	2:145760001-145800000	6.71e-10	HiC	GSE87112	Aorta	intra	rs4662226;rs4662227;rs16823855;rs72997848;rs4662378;rs4662380;rs10205718;rs77513726;rs6722387;rs16823865
3	2:145280001-145320000	2:145760001-145800000	5.26e-36	HiC	GSE87112	Left_Ventricle	intra	rs4662226;rs4662227;rs16823855;rs72997848;rs4662378;rs4662380;rs10205718;rs77513726;rs6722387;rs16823865
3	2:145280001-145320000	2:145760001-145800000	1.14e-137	HiC	GSE87112	Mesenchymal_Stem_Cell	intra	rs4662226;rs4662227;rs16823855;rs72997848;rs4662378;rs4662380;rs10205718;rs77513726;rs6722387;rs16823865
3	2:145280001-145320000	2:145760001-145800000	7.74e-49	HiC	GSE87112	Mesendoderm	intra	rs4662226;rs4662227;rs16823855;rs72997848;rs4662378;rs4662380;rs10205718;rs77513726;rs6722387;rs16823865
3	2:145280001-145320000	2:145760001-145800000	2.1e-51	HiC	GSE87112	hESC	intra	rs4662226;rs4662227;rs16823855;rs72997848;rs4662378;rs4662380;rs10205718;rs77513726;rs6722387;rs16823865
3	2:145280001-145320000	2:145800001-145840000	2.38e-48	HiC	GSE87112	Mesenchymal_Stem_Cell	intra	rs4662226;rs4662227;rs16823855;rs72997848;rs4662378;rs4662380;rs10205718;rs77513726;rs6722387;rs16823865
3	2:145280001-145320000	2:145800001-145840000	8.04e-19	HiC	GSE87112	Mesendoderm	intra	rs4662226;rs4662227;rs16823855;rs72997848;rs4662378;rs4662380;rs10205718;rs77513726;rs6722387;rs16823865
3	2:145280001-145320000	2:145800001-145840000	6.57e-10	HiC	GSE87112	hESC	intra	rs4662226;rs4662227;rs16823855;rs72997848;rs4662378;rs4662380;rs10205718;rs77513726;rs6722387;rs16823865
3	2:145280001-145320000	2:145840001-145880000	1.64e-09	HiC	GSE87112	Aorta	intra	rs4662226;rs4662227;rs16823855;rs72997848;rs4662378;rs4662380;rs10205718;rs77513726;rs6722387;rs16823865
3	2:145280001-145320000	2:145840001-145880000	1.01e-07	HiC	GSE87112	Left_Ventricle	intra	rs4662226;rs4662227;rs16823855;rs72997848;rs4662378;rs4662380;rs10205718;rs77513726;rs6722387;rs16823865
3	2:145280001-145320000	2:145840001-145880000	2.99e-97	HiC	GSE87112	Mesenchymal_Stem_Cell	intra	rs4662226;rs4662227;rs16823855;rs72997848;rs4662378;rs4662380;rs10205718;rs77513726;rs6722387;rs16823865
3	2:145280001-145320000	2:145840001-145880000	2.13e-40	HiC	GSE87112	Mesendoderm	intra	rs4662226;rs4662227;rs16823855;rs72997848;rs4662378;rs4662380;rs10205718;rs77513726;rs6722387;rs16823865
3	2:145280001-145320000	2:145840001-145880000	9.44e-08	HiC	GSE87112	Trophoblast-like_Cell	intra	rs4662226;rs4662227;rs16823855;rs72997848;rs4662378;rs4662380;rs10205718;rs77513726;rs6722387;rs16823865
3	2:145280001-145320000	2:145840001-145880000	8.67e-37	HiC	GSE87112	hESC	intra	rs4662226;rs4662227;rs16823855;rs72997848;rs4662378;rs4662380;rs10205718;rs77513726;rs6722387;rs16823865
3	2:145280001-145320000	2:145880001-145920000	4.35e-16	HiC	GSE87112	Left_Ventricle	intra	rs4662226;rs4662227;rs16823855;rs72997848;rs4662378;rs4662380;rs10205718;rs77513726;rs6722387;rs16823865
3	2:145280001-145320000	2:145880001-145920000	2.57e-39	HiC	GSE87112	Mesenchymal_Stem_Cell	intra	rs4662226;rs4662227;rs16823855;rs72997848;rs4662378;rs4662380;rs10205718;rs77513726;rs6722387;rs16823865
3	2:145280001-145320000	2:145880001-145920000	1.24e-14	HiC	GSE87112	Mesendoderm	intra	rs4662226;rs4662227;rs16823855;rs72997848;rs4662378;rs4662380;rs10205718;rs77513726;rs6722387;rs16823865
3	2:145280001-145320000	2:145880001-145920000	1.93e-09	HiC	GSE87112	hESC	intra	rs4662226;rs4662227;rs16823855;rs72997848;rs4662378;rs4662380;rs10205718;rs77513726;rs6722387;rs16823865
3	2:145280001-145320000	2:145920001-145960000	6.84e-08	HiC	GSE87112	Aorta	intra	rs4662226;rs4662227;rs16823855;rs72997848;rs4662378;rs4662380;rs10205718;rs77513726;rs6722387;rs16823865
3	2:145280001-145320000	2:145920001-145960000	8.35e-18	HiC	GSE87112	Left_Ventricle	intra	rs4662226;rs4662227;rs16823855;rs72997848;rs4662378;rs4662380;rs10205718;rs77513726;rs6722387;rs16823865
3	2:145280001-145320000	2:145920001-145960000	7.24e-67	HiC	GSE87112	Mesenchymal_Stem_Cell	intra	rs4662226;rs4662227;rs16823855;rs72997848;rs4662378;rs4662380;rs10205718;rs77513726;rs6722387;rs16823865
3	2:145280001-145320000	2:145920001-145960000	2.23e-33	HiC	GSE87112	Mesendoderm	intra	rs4662226;rs4662227;rs16823855;rs72997848;rs4662378;rs4662380;rs10205718;rs77513726;rs6722387;rs16823865
3	2:145280001-145320000	2:145920001-145960000	9.79e-45	HiC	GSE87112	hESC	intra	rs4662226;rs4662227;rs16823855;rs72997848;rs4662378;rs4662380;rs10205718;rs77513726;rs6722387;rs16823865
3	2:145280001-145320000	2:145960001-146000000	1.61e-25	HiC	GSE87112	Mesenchymal_Stem_Cell	intra	rs4662226;rs4662227;rs16823855;rs72997848;rs4662378;rs4662380;rs10205718;rs77513726;rs6722387;rs16823865
3	2:145280001-145320000	2:145960001-146000000	3.31e-08	HiC	GSE87112	Mesendoderm	intra	rs4662226;rs4662227;rs16823855;rs72997848;rs4662378;rs4662380;rs10205718;rs77513726;rs6722387;rs16823865
3	2:145280001-145320000	2:145960001-146000000	7.92e-09	HiC	GSE87112	hESC	intra	rs4662226;rs4662227;rs16823855;rs72997848;rs4662378;rs4662380;rs10205718;rs77513726;rs6722387;rs16823865
3	2:145280001-145320000	2:146000001-146040000	6.93e-45	HiC	GSE87112	Mesenchymal_Stem_Cell	intra	rs4662226;rs4662227;rs16823855;rs72997848;rs4662378;rs4662380;rs10205718;rs77513726;rs6722387;rs16823865
3	2:145280001-145320000	2:146000001-146040000	6.51e-16	HiC	GSE87112	Mesendoderm	intra	rs4662226;rs4662227;rs16823855;rs72997848;rs4662378;rs4662380;rs10205718;rs77513726;rs6722387;rs16823865
3	2:145280001-145320000	2:146040001-146080000	5.27e-11	HiC	GSE87112	Aorta	intra	rs4662226;rs4662227;rs16823855;rs72997848;rs4662378;rs4662380;rs10205718;rs77513726;rs6722387;rs16823865
3	2:145280001-145320000	2:146040001-146080000	2.2e-12	HiC	GSE87112	Left_Ventricle	intra	rs4662226;rs4662227;rs16823855;rs72997848;rs4662378;rs4662380;rs10205718;rs77513726;rs6722387;rs16823865
3	2:145280001-145320000	2:146040001-146080000	2.31e-65	HiC	GSE87112	Mesenchymal_Stem_Cell	intra	rs4662226;rs4662227;rs16823855;rs72997848;rs4662378;rs4662380;rs10205718;rs77513726;rs6722387;rs16823865
3	2:145280001-145320000	2:146040001-146080000	2.32e-32	HiC	GSE87112	Mesendoderm	intra	rs4662226;rs4662227;rs16823855;rs72997848;rs4662378;rs4662380;rs10205718;rs77513726;rs6722387;rs16823865
3	2:145280001-145320000	2:146040001-146080000	5.83e-10	HiC	GSE87112	Trophoblast-like_Cell	intra	rs4662226;rs4662227;rs16823855;rs72997848;rs4662378;rs4662380;rs10205718;rs77513726;rs6722387;rs16823865
3	2:145280001-145320000	2:146040001-146080000	4.39e-28	HiC	GSE87112	hESC	intra	rs4662226;rs4662227;rs16823855;rs72997848;rs4662378;rs4662380;rs10205718;rs77513726;rs6722387;rs16823865
3	2:145280001-145320000	2:146080001-146120000	6.23e-18	HiC	GSE87112	Left_Ventricle	intra	rs4662226;rs4662227;rs16823855;rs72997848;rs4662378;rs4662380;rs10205718;rs77513726;rs6722387;rs16823865
3	2:145280001-145320000	2:146080001-146120000	1.05e-65	HiC	GSE87112	Mesenchymal_Stem_Cell	intra	rs4662226;rs4662227;rs16823855;rs72997848;rs4662378;rs4662380;rs10205718;rs77513726;rs6722387;rs16823865
3	2:145280001-145320000	2:146080001-146120000	8.37e-28	HiC	GSE87112	Mesendoderm	intra	rs4662226;rs4662227;rs16823855;rs72997848;rs4662378;rs4662380;rs10205718;rs77513726;rs6722387;rs16823865
3	2:145280001-145320000	2:146080001-146120000	1.39e-07	HiC	GSE87112	Neural_Progenitor_Cell	intra	rs4662226;rs4662227;rs16823855;rs72997848;rs4662378;rs4662380;rs10205718;rs77513726;rs6722387;rs16823865
3	2:145280001-145320000	2:146080001-146120000	3.32e-26	HiC	GSE87112	hESC	intra	rs4662226;rs4662227;rs16823855;rs72997848;rs4662378;rs4662380;rs10205718;rs77513726;rs6722387;rs16823865
3	2:145280001-145320000	2:146120001-146160000	8.59e-17	HiC	GSE87112	Mesenchymal_Stem_Cell	intra	rs4662226;rs4662227;rs16823855;rs72997848;rs4662378;rs4662380;rs10205718;rs77513726;rs6722387;rs16823865
3	2:145280001-145320000	2:146120001-146160000	3.51e-11	HiC	GSE87112	Mesendoderm	intra	rs4662226;rs4662227;rs16823855;rs72997848;rs4662378;rs4662380;rs10205718;rs77513726;rs6722387;rs16823865
3	2:145280001-145320000	2:146160001-146200000	1.19e-52	HiC	GSE87112	Mesenchymal_Stem_Cell	intra	rs4662226;rs4662227;rs16823855;rs72997848;rs4662378;rs4662380;rs10205718;rs77513726;rs6722387;rs16823865
3	2:145280001-145320000	2:146160001-146200000	3.61e-13	HiC	GSE87112	Mesendoderm	intra	rs4662226;rs4662227;rs16823855;rs72997848;rs4662378;rs4662380;rs10205718;rs77513726;rs6722387;rs16823865
3	2:145280001-145320000	2:146160001-146200000	7.29e-13	HiC	GSE87112	hESC	intra	rs4662226;rs4662227;rs16823855;rs72997848;rs4662378;rs4662380;rs10205718;rs77513726;rs6722387;rs16823865
3	2:145280001-145320000	2:146200001-146240000	3.37e-12	HiC	GSE87112	Aorta	intra	rs4662226;rs4662227;rs16823855;rs72997848;rs4662378;rs4662380;rs10205718;rs77513726;rs6722387;rs16823865
3	2:145280001-145320000	2:146200001-146240000	8.36e-27	HiC	GSE87112	Left_Ventricle	intra	rs4662226;rs4662227;rs16823855;rs72997848;rs4662378;rs4662380;rs10205718;rs77513726;rs6722387;rs16823865
3	2:145280001-145320000	2:146200001-146240000	2.57e-107	HiC	GSE87112	Mesenchymal_Stem_Cell	intra	rs4662226;rs4662227;rs16823855;rs72997848;rs4662378;rs4662380;rs10205718;rs77513726;rs6722387;rs16823865
3	2:145280001-145320000	2:146200001-146240000	5.14e-28	HiC	GSE87112	Mesendoderm	intra	rs4662226;rs4662227;rs16823855;rs72997848;rs4662378;rs4662380;rs10205718;rs77513726;rs6722387;rs16823865
3	2:145280001-145320000	2:146200001-146240000	5.75e-07	HiC	GSE87112	Neural_Progenitor_Cell	intra	rs4662226;rs4662227;rs16823855;rs72997848;rs4662378;rs4662380;rs10205718;rs77513726;rs6722387;rs16823865
3	2:145280001-145320000	2:146200001-146240000	2.14e-14	HiC	GSE87112	Trophoblast-like_Cell	intra	rs4662226;rs4662227;rs16823855;rs72997848;rs4662378;rs4662380;rs10205718;rs77513726;rs6722387;rs16823865
3	2:145280001-145320000	2:146200001-146240000	1.88e-21	HiC	GSE87112	hESC	intra	rs4662226;rs4662227;rs16823855;rs72997848;rs4662378;rs4662380;rs10205718;rs77513726;rs6722387;rs16823865
3	2:145280001-145320000	2:146240001-146280000	1.59e-08	HiC	GSE87112	Left_Ventricle	intra	rs4662226;rs4662227;rs16823855;rs72997848;rs4662378;rs4662380;rs10205718;rs77513726;rs6722387;rs16823865
3	2:145280001-145320000	2:146240001-146280000	2.55e-75	HiC	GSE87112	Mesenchymal_Stem_Cell	intra	rs4662226;rs4662227;rs16823855;rs72997848;rs4662378;rs4662380;rs10205718;rs77513726;rs6722387;rs16823865
3	2:145280001-145320000	2:146240001-146280000	1.18e-18	HiC	GSE87112	Mesendoderm	intra	rs4662226;rs4662227;rs16823855;rs72997848;rs4662378;rs4662380;rs10205718;rs77513726;rs6722387;rs16823865
3	2:145280001-145320000	2:146240001-146280000	1.99e-09	HiC	GSE87112	Trophoblast-like_Cell	intra	rs4662226;rs4662227;rs16823855;rs72997848;rs4662378;rs4662380;rs10205718;rs77513726;rs6722387;rs16823865
3	2:145280001-145320000	2:146240001-146280000	1.2e-18	HiC	GSE87112	hESC	intra	rs4662226;rs4662227;rs16823855;rs72997848;rs4662378;rs4662380;rs10205718;rs77513726;rs6722387;rs16823865
3	2:145280001-145320000	2:146280001-146320000	1.84e-09	HiC	GSE87112	Left_Ventricle	intra	rs4662226;rs4662227;rs16823855;rs72997848;rs4662378;rs4662380;rs10205718;rs77513726;rs6722387;rs16823865
3	2:145280001-145320000	2:146280001-146320000	4.55e-31	HiC	GSE87112	Mesenchymal_Stem_Cell	intra	rs4662226;rs4662227;rs16823855;rs72997848;rs4662378;rs4662380;rs10205718;rs77513726;rs6722387;rs16823865
3	2:145280001-145320000	2:146280001-146320000	5.94e-07	HiC	GSE87112	Mesendoderm	intra	rs4662226;rs4662227;rs16823855;rs72997848;rs4662378;rs4662380;rs10205718;rs77513726;rs6722387;rs16823865
3	2:145280001-145320000	2:146280001-146320000	1.7e-12	HiC	GSE87112	hESC	intra	rs4662226;rs4662227;rs16823855;rs72997848;rs4662378;rs4662380;rs10205718;rs77513726;rs6722387;rs16823865
3	2:145280001-145320000	2:146320001-146360000	2.97e-08	HiC	GSE87112	Left_Ventricle	intra	rs4662226;rs4662227;rs16823855;rs72997848;rs4662378;rs4662380;rs10205718;rs77513726;rs6722387;rs16823865
3	2:145280001-145320000	2:146320001-146360000	1.41e-79	HiC	GSE87112	Mesenchymal_Stem_Cell	intra	rs4662226;rs4662227;rs16823855;rs72997848;rs4662378;rs4662380;rs10205718;rs77513726;rs6722387;rs16823865
3	2:145280001-145320000	2:146320001-146360000	1.16e-25	HiC	GSE87112	Mesendoderm	intra	rs4662226;rs4662227;rs16823855;rs72997848;rs4662378;rs4662380;rs10205718;rs77513726;rs6722387;rs16823865
3	2:145280001-145320000	2:146320001-146360000	2.16e-08	HiC	GSE87112	Neural_Progenitor_Cell	intra	rs4662226;rs4662227;rs16823855;rs72997848;rs4662378;rs4662380;rs10205718;rs77513726;rs6722387;rs16823865
3	2:145280001-145320000	2:146320001-146360000	5.57e-15	HiC	GSE87112	hESC	intra	rs4662226;rs4662227;rs16823855;rs72997848;rs4662378;rs4662380;rs10205718;rs77513726;rs6722387;rs16823865
3	2:145280001-145320000	2:146360001-146400000	9.56e-07	HiC	GSE87112	Aorta	intra	rs4662226;rs4662227;rs16823855;rs72997848;rs4662378;rs4662380;rs10205718;rs77513726;rs6722387;rs16823865
3	2:145280001-145320000	2:146360001-146400000	1.26e-14	HiC	GSE87112	Left_Ventricle	intra	rs4662226;rs4662227;rs16823855;rs72997848;rs4662378;rs4662380;rs10205718;rs77513726;rs6722387;rs16823865
3	2:145280001-145320000	2:146360001-146400000	1.76e-67	HiC	GSE87112	Mesenchymal_Stem_Cell	intra	rs4662226;rs4662227;rs16823855;rs72997848;rs4662378;rs4662380;rs10205718;rs77513726;rs6722387;rs16823865
3	2:145280001-145320000	2:146360001-146400000	5.45e-18	HiC	GSE87112	Mesendoderm	intra	rs4662226;rs4662227;rs16823855;rs72997848;rs4662378;rs4662380;rs10205718;rs77513726;rs6722387;rs16823865
3	2:145280001-145320000	2:146360001-146400000	7.08e-20	HiC	GSE87112	hESC	intra	rs4662226;rs4662227;rs16823855;rs72997848;rs4662378;rs4662380;rs10205718;rs77513726;rs6722387;rs16823865
3	2:145280001-145320000	2:146400001-146440000	4e-65	HiC	GSE87112	Mesenchymal_Stem_Cell	intra	rs4662226;rs4662227;rs16823855;rs72997848;rs4662378;rs4662380;rs10205718;rs77513726;rs6722387;rs16823865
3	2:145280001-145320000	2:146400001-146440000	1.83e-26	HiC	GSE87112	Mesendoderm	intra	rs4662226;rs4662227;rs16823855;rs72997848;rs4662378;rs4662380;rs10205718;rs77513726;rs6722387;rs16823865
3	2:145280001-145320000	2:146400001-146440000	8.08e-10	HiC	GSE87112	hESC	intra	rs4662226;rs4662227;rs16823855;rs72997848;rs4662378;rs4662380;rs10205718;rs77513726;rs6722387;rs16823865
3	2:145280001-145320000	2:146440001-146480000	6.07e-31	HiC	GSE87112	Mesenchymal_Stem_Cell	intra	rs4662226;rs4662227;rs16823855;rs72997848;rs4662378;rs4662380;rs10205718;rs77513726;rs6722387;rs16823865
3	2:145280001-145320000	2:146440001-146480000	2.08e-08	HiC	GSE87112	hESC	intra	rs4662226;rs4662227;rs16823855;rs72997848;rs4662378;rs4662380;rs10205718;rs77513726;rs6722387;rs16823865
3	2:145280001-145320000	2:146480001-146520000	9.51e-09	HiC	GSE87112	Aorta	intra	rs4662226;rs4662227;rs16823855;rs72997848;rs4662378;rs4662380;rs10205718;rs77513726;rs6722387;rs16823865
3	2:145280001-145320000	2:146480001-146520000	5.45e-130	HiC	GSE87112	Mesenchymal_Stem_Cell	intra	rs4662226;rs4662227;rs16823855;rs72997848;rs4662378;rs4662380;rs10205718;rs77513726;rs6722387;rs16823865
3	2:145280001-145320000	2:146480001-146520000	4.25e-20	HiC	GSE87112	Mesendoderm	intra	rs4662226;rs4662227;rs16823855;rs72997848;rs4662378;rs4662380;rs10205718;rs77513726;rs6722387;rs16823865
3	2:145280001-145320000	2:146480001-146520000	4.39e-08	HiC	GSE87112	Trophoblast-like_Cell	intra	rs4662226;rs4662227;rs16823855;rs72997848;rs4662378;rs4662380;rs10205718;rs77513726;rs6722387;rs16823865
3	2:145280001-145320000	2:146480001-146520000	2.61e-26	HiC	GSE87112	hESC	intra	rs4662226;rs4662227;rs16823855;rs72997848;rs4662378;rs4662380;rs10205718;rs77513726;rs6722387;rs16823865
3	2:145280001-145320000	2:146520001-146560000	3.88e-07	HiC	GSE87112	Aorta	intra	rs4662226;rs4662227;rs16823855;rs72997848;rs4662378;rs4662380;rs10205718;rs77513726;rs6722387;rs16823865
3	2:145280001-145320000	2:146520001-146560000	2.74e-73	HiC	GSE87112	Mesenchymal_Stem_Cell	intra	rs4662226;rs4662227;rs16823855;rs72997848;rs4662378;rs4662380;rs10205718;rs77513726;rs6722387;rs16823865
3	2:145280001-145320000	2:146520001-146560000	3.77e-27	HiC	GSE87112	Mesendoderm	intra	rs4662226;rs4662227;rs16823855;rs72997848;rs4662378;rs4662380;rs10205718;rs77513726;rs6722387;rs16823865
3	2:145280001-145320000	2:146520001-146560000	4.61e-07	HiC	GSE87112	Trophoblast-like_Cell	intra	rs4662226;rs4662227;rs16823855;rs72997848;rs4662378;rs4662380;rs10205718;rs77513726;rs6722387;rs16823865
3	2:145280001-145320000	2:146520001-146560000	6.09e-16	HiC	GSE87112	hESC	intra	rs4662226;rs4662227;rs16823855;rs72997848;rs4662378;rs4662380;rs10205718;rs77513726;rs6722387;rs16823865
3	2:145280001-145320000	2:146560001-146600000	2.35e-14	HiC	GSE87112	Aorta	intra	rs4662226;rs4662227;rs16823855;rs72997848;rs4662378;rs4662380;rs10205718;rs77513726;rs6722387;rs16823865
3	2:145280001-145320000	2:146560001-146600000	1.21e-86	HiC	GSE87112	Mesenchymal_Stem_Cell	intra	rs4662226;rs4662227;rs16823855;rs72997848;rs4662378;rs4662380;rs10205718;rs77513726;rs6722387;rs16823865
3	2:145280001-145320000	2:146560001-146600000	2.01e-31	HiC	GSE87112	Mesendoderm	intra	rs4662226;rs4662227;rs16823855;rs72997848;rs4662378;rs4662380;rs10205718;rs77513726;rs6722387;rs16823865
3	2:145280001-145320000	2:146560001-146600000	1.97e-08	HiC	GSE87112	Trophoblast-like_Cell	intra	rs4662226;rs4662227;rs16823855;rs72997848;rs4662378;rs4662380;rs10205718;rs77513726;rs6722387;rs16823865
3	2:145280001-145320000	2:146560001-146600000	1.12e-27	HiC	GSE87112	hESC	intra	rs4662226;rs4662227;rs16823855;rs72997848;rs4662378;rs4662380;rs10205718;rs77513726;rs6722387;rs16823865
3	2:145280001-145320000	2:146600001-146640000	6.76e-11	HiC	GSE87112	Left_Ventricle	intra	rs4662226;rs4662227;rs16823855;rs72997848;rs4662378;rs4662380;rs10205718;rs77513726;rs6722387;rs16823865
3	2:145280001-145320000	2:146600001-146640000	1.08e-82	HiC	GSE87112	Mesenchymal_Stem_Cell	intra	rs4662226;rs4662227;rs16823855;rs72997848;rs4662378;rs4662380;rs10205718;rs77513726;rs6722387;rs16823865
3	2:145280001-145320000	2:146600001-146640000	1.69e-13	HiC	GSE87112	Mesendoderm	intra	rs4662226;rs4662227;rs16823855;rs72997848;rs4662378;rs4662380;rs10205718;rs77513726;rs6722387;rs16823865
3	2:145280001-145320000	2:146600001-146640000	9.38e-13	HiC	GSE87112	hESC	intra	rs4662226;rs4662227;rs16823855;rs72997848;rs4662378;rs4662380;rs10205718;rs77513726;rs6722387;rs16823865
3	2:145280001-145320000	2:146640001-146680000	1.06e-67	HiC	GSE87112	Mesenchymal_Stem_Cell	intra	rs4662226;rs4662227;rs16823855;rs72997848;rs4662378;rs4662380;rs10205718;rs77513726;rs6722387;rs16823865
3	2:145280001-145320000	2:146640001-146680000	1.12e-23	HiC	GSE87112	Mesendoderm	intra	rs4662226;rs4662227;rs16823855;rs72997848;rs4662378;rs4662380;rs10205718;rs77513726;rs6722387;rs16823865
3	2:145280001-145320000	2:146640001-146680000	3.34e-08	HiC	GSE87112	Trophoblast-like_Cell	intra	rs4662226;rs4662227;rs16823855;rs72997848;rs4662378;rs4662380;rs10205718;rs77513726;rs6722387;rs16823865
3	2:145280001-145320000	2:146640001-146680000	3.56e-18	HiC	GSE87112	hESC	intra	rs4662226;rs4662227;rs16823855;rs72997848;rs4662378;rs4662380;rs10205718;rs77513726;rs6722387;rs16823865
3	2:145280001-145320000	2:146680001-146720000	5.9e-26	HiC	GSE87112	Mesenchymal_Stem_Cell	intra	rs4662226;rs4662227;rs16823855;rs72997848;rs4662378;rs4662380;rs10205718;rs77513726;rs6722387;rs16823865
3	2:145280001-145320000	2:146680001-146720000	6.33e-07	HiC	GSE87112	Mesendoderm	intra	rs4662226;rs4662227;rs16823855;rs72997848;rs4662378;rs4662380;rs10205718;rs77513726;rs6722387;rs16823865
3	2:145280001-145320000	2:146720001-146760000	2.35e-22	HiC	GSE87112	Mesenchymal_Stem_Cell	intra	rs4662226;rs4662227;rs16823855;rs72997848;rs4662378;rs4662380;rs10205718;rs77513726;rs6722387;rs16823865
3	2:145280001-145320000	2:146720001-146760000	4.71e-13	HiC	GSE87112	Mesendoderm	intra	rs4662226;rs4662227;rs16823855;rs72997848;rs4662378;rs4662380;rs10205718;rs77513726;rs6722387;rs16823865
3	2:145280001-145320000	2:146760001-146800000	2.01e-19	HiC	GSE87112	Mesenchymal_Stem_Cell	intra	rs4662226;rs4662227;rs16823855;rs72997848;rs4662378;rs4662380;rs10205718;rs77513726;rs6722387;rs16823865
3	2:145280001-145320000	2:146760001-146800000	6.79e-08	HiC	GSE87112	Mesendoderm	intra	rs4662226;rs4662227;rs16823855;rs72997848;rs4662378;rs4662380;rs10205718;rs77513726;rs6722387;rs16823865
3	2:145280001-145320000	2:146800001-146840000	4.94e-29	HiC	GSE87112	Mesenchymal_Stem_Cell	intra	rs4662226;rs4662227;rs16823855;rs72997848;rs4662378;rs4662380;rs10205718;rs77513726;rs6722387;rs16823865
3	2:145280001-145320000	2:146800001-146840000	2.12e-07	HiC	GSE87112	Mesendoderm	intra	rs4662226;rs4662227;rs16823855;rs72997848;rs4662378;rs4662380;rs10205718;rs77513726;rs6722387;rs16823865
3	2:145280001-145320000	2:146840001-146880000	1.15e-09	HiC	GSE87112	Left_Ventricle	intra	rs4662226;rs4662227;rs16823855;rs72997848;rs4662378;rs4662380;rs10205718;rs77513726;rs6722387;rs16823865
3	2:145280001-145320000	2:146840001-146880000	9.49e-31	HiC	GSE87112	Mesenchymal_Stem_Cell	intra	rs4662226;rs4662227;rs16823855;rs72997848;rs4662378;rs4662380;rs10205718;rs77513726;rs6722387;rs16823865
3	2:145280001-145320000	2:146840001-146880000	8.01e-08	HiC	GSE87112	Mesendoderm	intra	rs4662226;rs4662227;rs16823855;rs72997848;rs4662378;rs4662380;rs10205718;rs77513726;rs6722387;rs16823865
3	2:145280001-145320000	2:146840001-146880000	2.04e-16	HiC	GSE87112	hESC	intra	rs4662226;rs4662227;rs16823855;rs72997848;rs4662378;rs4662380;rs10205718;rs77513726;rs6722387;rs16823865
3	2:145280001-145320000	2:146880001-146920000	7.45e-07	HiC	GSE87112	Left_Ventricle	intra	rs4662226;rs4662227;rs16823855;rs72997848;rs4662378;rs4662380;rs10205718;rs77513726;rs6722387;rs16823865
3	2:145280001-145320000	2:146880001-146920000	3.23e-30	HiC	GSE87112	Mesenchymal_Stem_Cell	intra	rs4662226;rs4662227;rs16823855;rs72997848;rs4662378;rs4662380;rs10205718;rs77513726;rs6722387;rs16823865
3	2:145280001-145320000	2:146920001-146960000	3.46e-71	HiC	GSE87112	Mesenchymal_Stem_Cell	intra	rs4662226;rs4662227;rs16823855;rs72997848;rs4662378;rs4662380;rs10205718;rs77513726;rs6722387;rs16823865
3	2:145280001-145320000	2:146920001-146960000	4.24e-21	HiC	GSE87112	Mesendoderm	intra	rs4662226;rs4662227;rs16823855;rs72997848;rs4662378;rs4662380;rs10205718;rs77513726;rs6722387;rs16823865
3	2:145280001-145320000	2:146920001-146960000	1.14e-15	HiC	GSE87112	hESC	intra	rs4662226;rs4662227;rs16823855;rs72997848;rs4662378;rs4662380;rs10205718;rs77513726;rs6722387;rs16823865
3	2:145280001-145320000	2:146960001-147000000	5.23e-26	HiC	GSE87112	Mesenchymal_Stem_Cell	intra	rs4662226;rs4662227;rs16823855;rs72997848;rs4662378;rs4662380;rs10205718;rs77513726;rs6722387;rs16823865
3	2:145280001-145320000	2:146960001-147000000	7.28e-17	HiC	GSE87112	Mesendoderm	intra	rs4662226;rs4662227;rs16823855;rs72997848;rs4662378;rs4662380;rs10205718;rs77513726;rs6722387;rs16823865
3	2:145280001-145320000	2:146960001-147000000	3.48e-18	HiC	GSE87112	hESC	intra	rs4662226;rs4662227;rs16823855;rs72997848;rs4662378;rs4662380;rs10205718;rs77513726;rs6722387;rs16823865
3	2:145280001-145320000	2:147000001-147040000	5.62e-29	HiC	GSE87112	Mesenchymal_Stem_Cell	intra	rs4662226;rs4662227;rs16823855;rs72997848;rs4662378;rs4662380;rs10205718;rs77513726;rs6722387;rs16823865
3	2:145280001-145320000	2:147000001-147040000	4.36e-14	HiC	GSE87112	Mesendoderm	intra	rs4662226;rs4662227;rs16823855;rs72997848;rs4662378;rs4662380;rs10205718;rs77513726;rs6722387;rs16823865
3	2:145280001-145320000	2:147000001-147040000	4.52e-11	HiC	GSE87112	hESC	intra	rs4662226;rs4662227;rs16823855;rs72997848;rs4662378;rs4662380;rs10205718;rs77513726;rs6722387;rs16823865
3	2:145280001-145320000	2:147040001-147080000	1.24e-17	HiC	GSE87112	Mesenchymal_Stem_Cell	intra	rs4662226;rs4662227;rs16823855;rs72997848;rs4662378;rs4662380;rs10205718;rs77513726;rs6722387;rs16823865
3	2:145280001-145320000	2:147040001-147080000	4.19e-09	HiC	GSE87112	Mesendoderm	intra	rs4662226;rs4662227;rs16823855;rs72997848;rs4662378;rs4662380;rs10205718;rs77513726;rs6722387;rs16823865
3	2:145280001-145320000	2:147080001-147120000	1.19e-43	HiC	GSE87112	Mesenchymal_Stem_Cell	intra	rs4662226;rs4662227;rs16823855;rs72997848;rs4662378;rs4662380;rs10205718;rs77513726;rs6722387;rs16823865
3	2:145280001-145320000	2:147080001-147120000	1.52e-10	HiC	GSE87112	Mesendoderm	intra	rs4662226;rs4662227;rs16823855;rs72997848;rs4662378;rs4662380;rs10205718;rs77513726;rs6722387;rs16823865
3	2:145280001-145320000	2:147080001-147120000	1.45e-10	HiC	GSE87112	hESC	intra	rs4662226;rs4662227;rs16823855;rs72997848;rs4662378;rs4662380;rs10205718;rs77513726;rs6722387;rs16823865
3	2:145280001-145320000	2:147120001-147160000	5.81e-25	HiC	GSE87112	Mesenchymal_Stem_Cell	intra	rs4662226;rs4662227;rs16823855;rs72997848;rs4662378;rs4662380;rs10205718;rs77513726;rs6722387;rs16823865
3	2:145280001-145320000	2:147120001-147160000	2.38e-17	HiC	GSE87112	Mesendoderm	intra	rs4662226;rs4662227;rs16823855;rs72997848;rs4662378;rs4662380;rs10205718;rs77513726;rs6722387;rs16823865
3	2:145280001-145320000	2:147120001-147160000	2.97e-17	HiC	GSE87112	hESC	intra	rs4662226;rs4662227;rs16823855;rs72997848;rs4662378;rs4662380;rs10205718;rs77513726;rs6722387;rs16823865
3	2:145280001-145320000	2:147160001-147200000	4.35e-12	HiC	GSE87112	Mesenchymal_Stem_Cell	intra	rs4662226;rs4662227;rs16823855;rs72997848;rs4662378;rs4662380;rs10205718;rs77513726;rs6722387;rs16823865
3	2:145280001-145320000	2:147160001-147200000	8.79e-09	HiC	GSE87112	Mesendoderm	intra	rs4662226;rs4662227;rs16823855;rs72997848;rs4662378;rs4662380;rs10205718;rs77513726;rs6722387;rs16823865
3	2:145280001-145320000	2:147200001-147240000	6.69e-40	HiC	GSE87112	Mesenchymal_Stem_Cell	intra	rs4662226;rs4662227;rs16823855;rs72997848;rs4662378;rs4662380;rs10205718;rs77513726;rs6722387;rs16823865
3	2:145280001-145320000	2:147200001-147240000	2.91e-15	HiC	GSE87112	Mesendoderm	intra	rs4662226;rs4662227;rs16823855;rs72997848;rs4662378;rs4662380;rs10205718;rs77513726;rs6722387;rs16823865
3	2:145280001-145320000	2:147200001-147240000	3.24e-13	HiC	GSE87112	hESC	intra	rs4662226;rs4662227;rs16823855;rs72997848;rs4662378;rs4662380;rs10205718;rs77513726;rs6722387;rs16823865
3	2:145280001-145320000	2:147240001-147280000	2.44e-77	HiC	GSE87112	Mesenchymal_Stem_Cell	intra	rs4662226;rs4662227;rs16823855;rs72997848;rs4662378;rs4662380;rs10205718;rs77513726;rs6722387;rs16823865
3	2:145280001-145320000	2:147240001-147280000	4.01e-19	HiC	GSE87112	Mesendoderm	intra	rs4662226;rs4662227;rs16823855;rs72997848;rs4662378;rs4662380;rs10205718;rs77513726;rs6722387;rs16823865
3	2:145280001-145320000	2:147240001-147280000	2.51e-07	HiC	GSE87112	Trophoblast-like_Cell	intra	rs4662226;rs4662227;rs16823855;rs72997848;rs4662378;rs4662380;rs10205718;rs77513726;rs6722387;rs16823865
3	2:145280001-145320000	2:147240001-147280000	7.86e-37	HiC	GSE87112	hESC	intra	rs4662226;rs4662227;rs16823855;rs72997848;rs4662378;rs4662380;rs10205718;rs77513726;rs6722387;rs16823865
3	2:145280001-145320000	2:147280001-147320000	1.76e-93	HiC	GSE87112	Mesenchymal_Stem_Cell	intra	rs4662226;rs4662227;rs16823855;rs72997848;rs4662378;rs4662380;rs10205718;rs77513726;rs6722387;rs16823865
3	2:145280001-145320000	2:147280001-147320000	3.26e-34	HiC	GSE87112	Mesendoderm	intra	rs4662226;rs4662227;rs16823855;rs72997848;rs4662378;rs4662380;rs10205718;rs77513726;rs6722387;rs16823865
3	2:145280001-145320000	2:147280001-147320000	5.67e-10	HiC	GSE87112	Trophoblast-like_Cell	intra	rs4662226;rs4662227;rs16823855;rs72997848;rs4662378;rs4662380;rs10205718;rs77513726;rs6722387;rs16823865
3	2:145280001-145320000	2:147280001-147320000	2.16e-36	HiC	GSE87112	hESC	intra	rs4662226;rs4662227;rs16823855;rs72997848;rs4662378;rs4662380;rs10205718;rs77513726;rs6722387;rs16823865
3	2:145280001-145320000	2:147320001-147360000	1.01e-58	HiC	GSE87112	Mesenchymal_Stem_Cell	intra	rs4662226;rs4662227;rs16823855;rs72997848;rs4662378;rs4662380;rs10205718;rs77513726;rs6722387;rs16823865
3	2:145280001-145320000	2:147320001-147360000	1.7e-17	HiC	GSE87112	Mesendoderm	intra	rs4662226;rs4662227;rs16823855;rs72997848;rs4662378;rs4662380;rs10205718;rs77513726;rs6722387;rs16823865
3	2:145280001-145320000	2:147320001-147360000	1.46e-09	HiC	GSE87112	hESC	intra	rs4662226;rs4662227;rs16823855;rs72997848;rs4662378;rs4662380;rs10205718;rs77513726;rs6722387;rs16823865
3	2:145280001-145320000	2:147360001-147400000	6.91e-28	HiC	GSE87112	Mesenchymal_Stem_Cell	intra	rs4662226;rs4662227;rs16823855;rs72997848;rs4662378;rs4662380;rs10205718;rs77513726;rs6722387;rs16823865
3	2:145280001-145320000	2:147360001-147400000	3.11e-19	HiC	GSE87112	Mesendoderm	intra	rs4662226;rs4662227;rs16823855;rs72997848;rs4662378;rs4662380;rs10205718;rs77513726;rs6722387;rs16823865
3	2:145280001-145320000	2:147360001-147400000	2.63e-18	HiC	GSE87112	hESC	intra	rs4662226;rs4662227;rs16823855;rs72997848;rs4662378;rs4662380;rs10205718;rs77513726;rs6722387;rs16823865
3	2:145280001-145320000	2:147400001-147440000	8.83e-18	HiC	GSE87112	Mesenchymal_Stem_Cell	intra	rs4662226;rs4662227;rs16823855;rs72997848;rs4662378;rs4662380;rs10205718;rs77513726;rs6722387;rs16823865
3	2:145280001-145320000	2:147400001-147440000	2.7e-09	HiC	GSE87112	Mesendoderm	intra	rs4662226;rs4662227;rs16823855;rs72997848;rs4662378;rs4662380;rs10205718;rs77513726;rs6722387;rs16823865
3	2:145280001-145320000	2:147400001-147440000	2.45e-12	HiC	GSE87112	hESC	intra	rs4662226;rs4662227;rs16823855;rs72997848;rs4662378;rs4662380;rs10205718;rs77513726;rs6722387;rs16823865
3	2:145280001-145320000	2:147440001-147480000	5.71e-25	HiC	GSE87112	hESC	intra	rs4662226;rs4662227;rs16823855;rs72997848;rs4662378;rs4662380;rs10205718;rs77513726;rs6722387;rs16823865
3	2:145280001-145320000	2:147480001-147520000	3.84e-14	HiC	GSE87112	Mesendoderm	intra	rs4662226;rs4662227;rs16823855;rs72997848;rs4662378;rs4662380;rs10205718;rs77513726;rs6722387;rs16823865
3	2:145280001-145320000	2:147560001-147600000	1.38e-07	HiC	GSE87112	Mesendoderm	intra	rs4662226;rs4662227;rs16823855;rs72997848;rs4662378;rs4662380;rs10205718;rs77513726;rs6722387;rs16823865
3	2:145280001-145320000	2:147600001-147640000	3.98e-10	HiC	GSE87112	Mesendoderm	intra	rs4662226;rs4662227;rs16823855;rs72997848;rs4662378;rs4662380;rs10205718;rs77513726;rs6722387;rs16823865
3	2:145280001-145320000	2:147720001-147760000	3.61e-07	HiC	GSE87112	Mesendoderm	intra	rs4662226;rs4662227;rs16823855;rs72997848;rs4662378;rs4662380;rs10205718;rs77513726;rs6722387;rs16823865
3	2:145280001-145320000	2:148240001-148280000	3.07e-09	HiC	GSE87112	Mesendoderm	intra	rs4662226;rs4662227;rs16823855;rs72997848;rs4662378;rs4662380;rs10205718;rs77513726;rs6722387;rs16823865
3	2:145320001-145360000	2:143840001-143880000	7.85e-16	HiC	GSE87112	Mesenchymal_Stem_Cell	intra	rs16823866;rs13413446;rs10196007;rs78293485;rs59998168;rs4143008;rs16823886;rs1559964;rs10187896;rs4662382;rs1427506;rs10803510;rs77230051;rs74640750
3	2:145320001-145360000	2:143840001-143880000	1.68e-14	HiC	GSE87112	hESC	intra	rs16823866;rs13413446;rs10196007;rs78293485;rs59998168;rs4143008;rs16823886;rs1559964;rs10187896;rs4662382;rs1427506;rs10803510;rs77230051;rs74640750
3	2:145320001-145360000	2:143880001-143920000	1.55e-08	HiC	GSE87112	Mesenchymal_Stem_Cell	intra	rs16823866;rs13413446;rs10196007;rs78293485;rs59998168;rs4143008;rs16823886;rs1559964;rs10187896;rs4662382;rs1427506;rs10803510;rs77230051;rs74640750
3	2:145320001-145360000	2:143920001-143960000	2.16e-07	HiC	GSE87112	Aorta	intra	rs16823866;rs13413446;rs10196007;rs78293485;rs59998168;rs4143008;rs16823886;rs1559964;rs10187896;rs4662382;rs1427506;rs10803510;rs77230051;rs74640750
3	2:145320001-145360000	2:143920001-143960000	1.27e-33	HiC	GSE87112	Mesenchymal_Stem_Cell	intra	rs16823866;rs13413446;rs10196007;rs78293485;rs59998168;rs4143008;rs16823886;rs1559964;rs10187896;rs4662382;rs1427506;rs10803510;rs77230051;rs74640750
3	2:145320001-145360000	2:143920001-143960000	1.89e-23	HiC	GSE87112	Mesendoderm	intra	rs16823866;rs13413446;rs10196007;rs78293485;rs59998168;rs4143008;rs16823886;rs1559964;rs10187896;rs4662382;rs1427506;rs10803510;rs77230051;rs74640750
3	2:145320001-145360000	2:143920001-143960000	1.16e-21	HiC	GSE87112	hESC	intra	rs16823866;rs13413446;rs10196007;rs78293485;rs59998168;rs4143008;rs16823886;rs1559964;rs10187896;rs4662382;rs1427506;rs10803510;rs77230051;rs74640750
3	2:145320001-145360000	2:144000001-144040000	5.33e-11	HiC	GSE87112	Mesenchymal_Stem_Cell	intra	rs16823866;rs13413446;rs10196007;rs78293485;rs59998168;rs4143008;rs16823886;rs1559964;rs10187896;rs4662382;rs1427506;rs10803510;rs77230051;rs74640750
3	2:145320001-145360000	2:144000001-144040000	2.55e-16	HiC	GSE87112	Mesendoderm	intra	rs16823866;rs13413446;rs10196007;rs78293485;rs59998168;rs4143008;rs16823886;rs1559964;rs10187896;rs4662382;rs1427506;rs10803510;rs77230051;rs74640750
3	2:145320001-145360000	2:144000001-144040000	3.01e-09	HiC	GSE87112	hESC	intra	rs16823866;rs13413446;rs10196007;rs78293485;rs59998168;rs4143008;rs16823886;rs1559964;rs10187896;rs4662382;rs1427506;rs10803510;rs77230051;rs74640750
3	2:145320001-145360000	2:144040001-144080000	3.63e-08	HiC	GSE87112	Mesenchymal_Stem_Cell	intra	rs16823866;rs13413446;rs10196007;rs78293485;rs59998168;rs4143008;rs16823886;rs1559964;rs10187896;rs4662382;rs1427506;rs10803510;rs77230051;rs74640750
3	2:145320001-145360000	2:144040001-144080000	1.97e-07	HiC	GSE87112	Mesendoderm	intra	rs16823866;rs13413446;rs10196007;rs78293485;rs59998168;rs4143008;rs16823886;rs1559964;rs10187896;rs4662382;rs1427506;rs10803510;rs77230051;rs74640750
3	2:145320001-145360000	2:144040001-144080000	1.51e-09	HiC	GSE87112	hESC	intra	rs16823866;rs13413446;rs10196007;rs78293485;rs59998168;rs4143008;rs16823886;rs1559964;rs10187896;rs4662382;rs1427506;rs10803510;rs77230051;rs74640750
3	2:145320001-145360000	2:144080001-144120000	2.68e-07	HiC	GSE87112	Left_Ventricle	intra	rs16823866;rs13413446;rs10196007;rs78293485;rs59998168;rs4143008;rs16823886;rs1559964;rs10187896;rs4662382;rs1427506;rs10803510;rs77230051;rs74640750
3	2:145320001-145360000	2:144080001-144120000	3.38e-18	HiC	GSE87112	Mesenchymal_Stem_Cell	intra	rs16823866;rs13413446;rs10196007;rs78293485;rs59998168;rs4143008;rs16823886;rs1559964;rs10187896;rs4662382;rs1427506;rs10803510;rs77230051;rs74640750
3	2:145320001-145360000	2:144080001-144120000	7.37e-14	HiC	GSE87112	Mesendoderm	intra	rs16823866;rs13413446;rs10196007;rs78293485;rs59998168;rs4143008;rs16823886;rs1559964;rs10187896;rs4662382;rs1427506;rs10803510;rs77230051;rs74640750
3	2:145320001-145360000	2:144080001-144120000	2.19e-24	HiC	GSE87112	hESC	intra	rs16823866;rs13413446;rs10196007;rs78293485;rs59998168;rs4143008;rs16823886;rs1559964;rs10187896;rs4662382;rs1427506;rs10803510;rs77230051;rs74640750
3	2:145320001-145360000	2:144120001-144160000	2.6e-18	HiC	GSE87112	Mesenchymal_Stem_Cell	intra	rs16823866;rs13413446;rs10196007;rs78293485;rs59998168;rs4143008;rs16823886;rs1559964;rs10187896;rs4662382;rs1427506;rs10803510;rs77230051;rs74640750
3	2:145320001-145360000	2:144120001-144160000	4.25e-20	HiC	GSE87112	Mesendoderm	intra	rs16823866;rs13413446;rs10196007;rs78293485;rs59998168;rs4143008;rs16823886;rs1559964;rs10187896;rs4662382;rs1427506;rs10803510;rs77230051;rs74640750
3	2:145320001-145360000	2:144120001-144160000	2.09e-13	HiC	GSE87112	hESC	intra	rs16823866;rs13413446;rs10196007;rs78293485;rs59998168;rs4143008;rs16823886;rs1559964;rs10187896;rs4662382;rs1427506;rs10803510;rs77230051;rs74640750
3	2:145320001-145360000	2:144160001-144200000	2.61e-22	HiC	GSE87112	Mesenchymal_Stem_Cell	intra	rs16823866;rs13413446;rs10196007;rs78293485;rs59998168;rs4143008;rs16823886;rs1559964;rs10187896;rs4662382;rs1427506;rs10803510;rs77230051;rs74640750
3	2:145320001-145360000	2:144160001-144200000	5.49e-12	HiC	GSE87112	Mesendoderm	intra	rs16823866;rs13413446;rs10196007;rs78293485;rs59998168;rs4143008;rs16823886;rs1559964;rs10187896;rs4662382;rs1427506;rs10803510;rs77230051;rs74640750
3	2:145320001-145360000	2:144160001-144200000	1.63e-13	HiC	GSE87112	hESC	intra	rs16823866;rs13413446;rs10196007;rs78293485;rs59998168;rs4143008;rs16823886;rs1559964;rs10187896;rs4662382;rs1427506;rs10803510;rs77230051;rs74640750
3	2:145320001-145360000	2:144200001-144240000	2.46e-17	HiC	GSE87112	Mesenchymal_Stem_Cell	intra	rs16823866;rs13413446;rs10196007;rs78293485;rs59998168;rs4143008;rs16823886;rs1559964;rs10187896;rs4662382;rs1427506;rs10803510;rs77230051;rs74640750
3	2:145320001-145360000	2:144200001-144240000	1.88e-13	HiC	GSE87112	Mesendoderm	intra	rs16823866;rs13413446;rs10196007;rs78293485;rs59998168;rs4143008;rs16823886;rs1559964;rs10187896;rs4662382;rs1427506;rs10803510;rs77230051;rs74640750
3	2:145320001-145360000	2:144200001-144240000	5.86e-09	HiC	GSE87112	hESC	intra	rs16823866;rs13413446;rs10196007;rs78293485;rs59998168;rs4143008;rs16823886;rs1559964;rs10187896;rs4662382;rs1427506;rs10803510;rs77230051;rs74640750
3	2:145320001-145360000	2:144240001-144280000	7.77e-18	HiC	GSE87112	Mesenchymal_Stem_Cell	intra	rs16823866;rs13413446;rs10196007;rs78293485;rs59998168;rs4143008;rs16823886;rs1559964;rs10187896;rs4662382;rs1427506;rs10803510;rs77230051;rs74640750
3	2:145320001-145360000	2:144240001-144280000	6.38e-17	HiC	GSE87112	Mesendoderm	intra	rs16823866;rs13413446;rs10196007;rs78293485;rs59998168;rs4143008;rs16823886;rs1559964;rs10187896;rs4662382;rs1427506;rs10803510;rs77230051;rs74640750
3	2:145320001-145360000	2:144280001-144320000	3.28e-08	HiC	GSE87112	Aorta	intra	rs16823866;rs13413446;rs10196007;rs78293485;rs59998168;rs4143008;rs16823886;rs1559964;rs10187896;rs4662382;rs1427506;rs10803510;rs77230051;rs74640750
3	2:145320001-145360000	2:144280001-144320000	2e-29	HiC	GSE87112	Left_Ventricle	intra	rs16823866;rs13413446;rs10196007;rs78293485;rs59998168;rs4143008;rs16823886;rs1559964;rs10187896;rs4662382;rs1427506;rs10803510;rs77230051;rs74640750
3	2:145320001-145360000	2:144280001-144320000	3.93e-72	HiC	GSE87112	Mesenchymal_Stem_Cell	intra	rs16823866;rs13413446;rs10196007;rs78293485;rs59998168;rs4143008;rs16823886;rs1559964;rs10187896;rs4662382;rs1427506;rs10803510;rs77230051;rs74640750
3	2:145320001-145360000	2:144280001-144320000	7.73e-51	HiC	GSE87112	Mesendoderm	intra	rs16823866;rs13413446;rs10196007;rs78293485;rs59998168;rs4143008;rs16823886;rs1559964;rs10187896;rs4662382;rs1427506;rs10803510;rs77230051;rs74640750
3	2:145320001-145360000	2:144280001-144320000	1.33e-08	HiC	GSE87112	Trophoblast-like_Cell	intra	rs16823866;rs13413446;rs10196007;rs78293485;rs59998168;rs4143008;rs16823886;rs1559964;rs10187896;rs4662382;rs1427506;rs10803510;rs77230051;rs74640750
3	2:145320001-145360000	2:144280001-144320000	4.91e-37	HiC	GSE87112	hESC	intra	rs16823866;rs13413446;rs10196007;rs78293485;rs59998168;rs4143008;rs16823886;rs1559964;rs10187896;rs4662382;rs1427506;rs10803510;rs77230051;rs74640750
3	2:145320001-145360000	2:144320001-144360000	3.73e-11	HiC	GSE87112	Left_Ventricle	intra	rs16823866;rs13413446;rs10196007;rs78293485;rs59998168;rs4143008;rs16823886;rs1559964;rs10187896;rs4662382;rs1427506;rs10803510;rs77230051;rs74640750
3	2:145320001-145360000	2:144320001-144360000	7.52e-30	HiC	GSE87112	Mesenchymal_Stem_Cell	intra	rs16823866;rs13413446;rs10196007;rs78293485;rs59998168;rs4143008;rs16823886;rs1559964;rs10187896;rs4662382;rs1427506;rs10803510;rs77230051;rs74640750
3	2:145320001-145360000	2:144320001-144360000	3.59e-41	HiC	GSE87112	Mesendoderm	intra	rs16823866;rs13413446;rs10196007;rs78293485;rs59998168;rs4143008;rs16823886;rs1559964;rs10187896;rs4662382;rs1427506;rs10803510;rs77230051;rs74640750
3	2:145320001-145360000	2:144320001-144360000	1.66e-09	HiC	GSE87112	Trophoblast-like_Cell	intra	rs16823866;rs13413446;rs10196007;rs78293485;rs59998168;rs4143008;rs16823886;rs1559964;rs10187896;rs4662382;rs1427506;rs10803510;rs77230051;rs74640750
3	2:145320001-145360000	2:144320001-144360000	2.56e-29	HiC	GSE87112	hESC	intra	rs16823866;rs13413446;rs10196007;rs78293485;rs59998168;rs4143008;rs16823886;rs1559964;rs10187896;rs4662382;rs1427506;rs10803510;rs77230051;rs74640750
3	2:145320001-145360000	2:144360001-144400000	1.68e-17	HiC	GSE87112	Left_Ventricle	intra	rs16823866;rs13413446;rs10196007;rs78293485;rs59998168;rs4143008;rs16823886;rs1559964;rs10187896;rs4662382;rs1427506;rs10803510;rs77230051;rs74640750
3	2:145320001-145360000	2:144360001-144400000	6.34e-49	HiC	GSE87112	Mesenchymal_Stem_Cell	intra	rs16823866;rs13413446;rs10196007;rs78293485;rs59998168;rs4143008;rs16823886;rs1559964;rs10187896;rs4662382;rs1427506;rs10803510;rs77230051;rs74640750
3	2:145320001-145360000	2:144360001-144400000	1.15e-33	HiC	GSE87112	Mesendoderm	intra	rs16823866;rs13413446;rs10196007;rs78293485;rs59998168;rs4143008;rs16823886;rs1559964;rs10187896;rs4662382;rs1427506;rs10803510;rs77230051;rs74640750
3	2:145320001-145360000	2:144360001-144400000	9.09e-11	HiC	GSE87112	Neural_Progenitor_Cell	intra	rs16823866;rs13413446;rs10196007;rs78293485;rs59998168;rs4143008;rs16823886;rs1559964;rs10187896;rs4662382;rs1427506;rs10803510;rs77230051;rs74640750
3	2:145320001-145360000	2:144360001-144400000	1.99e-09	HiC	GSE87112	Trophoblast-like_Cell	intra	rs16823866;rs13413446;rs10196007;rs78293485;rs59998168;rs4143008;rs16823886;rs1559964;rs10187896;rs4662382;rs1427506;rs10803510;rs77230051;rs74640750
3	2:145320001-145360000	2:144360001-144400000	8.33e-44	HiC	GSE87112	hESC	intra	rs16823866;rs13413446;rs10196007;rs78293485;rs59998168;rs4143008;rs16823886;rs1559964;rs10187896;rs4662382;rs1427506;rs10803510;rs77230051;rs74640750
3	2:145320001-145360000	2:144400001-144440000	8.44e-09	HiC	GSE87112	Mesenchymal_Stem_Cell	intra	rs16823866;rs13413446;rs10196007;rs78293485;rs59998168;rs4143008;rs16823886;rs1559964;rs10187896;rs4662382;rs1427506;rs10803510;rs77230051;rs74640750
3	2:145320001-145360000	2:144400001-144440000	5.91e-09	HiC	GSE87112	Mesendoderm	intra	rs16823866;rs13413446;rs10196007;rs78293485;rs59998168;rs4143008;rs16823886;rs1559964;rs10187896;rs4662382;rs1427506;rs10803510;rs77230051;rs74640750
3	2:145320001-145360000	2:144400001-144440000	8.8e-12	HiC	GSE87112	hESC	intra	rs16823866;rs13413446;rs10196007;rs78293485;rs59998168;rs4143008;rs16823886;rs1559964;rs10187896;rs4662382;rs1427506;rs10803510;rs77230051;rs74640750
3	2:145320001-145360000	2:144440001-144480000	1e-13	HiC	GSE87112	Left_Ventricle	intra	rs16823866;rs13413446;rs10196007;rs78293485;rs59998168;rs4143008;rs16823886;rs1559964;rs10187896;rs4662382;rs1427506;rs10803510;rs77230051;rs74640750
3	2:145320001-145360000	2:144440001-144480000	1.78e-19	HiC	GSE87112	Mesenchymal_Stem_Cell	intra	rs16823866;rs13413446;rs10196007;rs78293485;rs59998168;rs4143008;rs16823886;rs1559964;rs10187896;rs4662382;rs1427506;rs10803510;rs77230051;rs74640750
3	2:145320001-145360000	2:144440001-144480000	5.32e-42	HiC	GSE87112	Mesendoderm	intra	rs16823866;rs13413446;rs10196007;rs78293485;rs59998168;rs4143008;rs16823886;rs1559964;rs10187896;rs4662382;rs1427506;rs10803510;rs77230051;rs74640750
3	2:145320001-145360000	2:144440001-144480000	1.99e-09	HiC	GSE87112	Neural_Progenitor_Cell	intra	rs16823866;rs13413446;rs10196007;rs78293485;rs59998168;rs4143008;rs16823886;rs1559964;rs10187896;rs4662382;rs1427506;rs10803510;rs77230051;rs74640750
3	2:145320001-145360000	2:144440001-144480000	4.28e-11	HiC	GSE87112	Trophoblast-like_Cell	intra	rs16823866;rs13413446;rs10196007;rs78293485;rs59998168;rs4143008;rs16823886;rs1559964;rs10187896;rs4662382;rs1427506;rs10803510;rs77230051;rs74640750
3	2:145320001-145360000	2:144440001-144480000	3.37e-43	HiC	GSE87112	hESC	intra	rs16823866;rs13413446;rs10196007;rs78293485;rs59998168;rs4143008;rs16823886;rs1559964;rs10187896;rs4662382;rs1427506;rs10803510;rs77230051;rs74640750
3	2:145320001-145360000	2:144480001-144520000	2.85e-08	HiC	GSE87112	Left_Ventricle	intra	rs16823866;rs13413446;rs10196007;rs78293485;rs59998168;rs4143008;rs16823886;rs1559964;rs10187896;rs4662382;rs1427506;rs10803510;rs77230051;rs74640750
3	2:145320001-145360000	2:144480001-144520000	7.13e-11	HiC	GSE87112	Mesenchymal_Stem_Cell	intra	rs16823866;rs13413446;rs10196007;rs78293485;rs59998168;rs4143008;rs16823886;rs1559964;rs10187896;rs4662382;rs1427506;rs10803510;rs77230051;rs74640750
3	2:145320001-145360000	2:144480001-144520000	3.4e-22	HiC	GSE87112	Mesendoderm	intra	rs16823866;rs13413446;rs10196007;rs78293485;rs59998168;rs4143008;rs16823886;rs1559964;rs10187896;rs4662382;rs1427506;rs10803510;rs77230051;rs74640750
3	2:145320001-145360000	2:144480001-144520000	9.19e-36	HiC	GSE87112	hESC	intra	rs16823866;rs13413446;rs10196007;rs78293485;rs59998168;rs4143008;rs16823886;rs1559964;rs10187896;rs4662382;rs1427506;rs10803510;rs77230051;rs74640750
3	2:145320001-145360000	2:144520001-144560000	6.67e-27	HiC	GSE87112	Left_Ventricle	intra	rs16823866;rs13413446;rs10196007;rs78293485;rs59998168;rs4143008;rs16823886;rs1559964;rs10187896;rs4662382;rs1427506;rs10803510;rs77230051;rs74640750
3	2:145320001-145360000	2:144520001-144560000	3.98e-15	HiC	GSE87112	Mesenchymal_Stem_Cell	intra	rs16823866;rs13413446;rs10196007;rs78293485;rs59998168;rs4143008;rs16823886;rs1559964;rs10187896;rs4662382;rs1427506;rs10803510;rs77230051;rs74640750
3	2:145320001-145360000	2:144520001-144560000	3.63e-31	HiC	GSE87112	Mesendoderm	intra	rs16823866;rs13413446;rs10196007;rs78293485;rs59998168;rs4143008;rs16823886;rs1559964;rs10187896;rs4662382;rs1427506;rs10803510;rs77230051;rs74640750
3	2:145320001-145360000	2:144520001-144560000	2.58e-09	HiC	GSE87112	Trophoblast-like_Cell	intra	rs16823866;rs13413446;rs10196007;rs78293485;rs59998168;rs4143008;rs16823886;rs1559964;rs10187896;rs4662382;rs1427506;rs10803510;rs77230051;rs74640750
3	2:145320001-145360000	2:144520001-144560000	7.4e-28	HiC	GSE87112	hESC	intra	rs16823866;rs13413446;rs10196007;rs78293485;rs59998168;rs4143008;rs16823886;rs1559964;rs10187896;rs4662382;rs1427506;rs10803510;rs77230051;rs74640750
3	2:145320001-145360000	2:144560001-144600000	8.37e-26	HiC	GSE87112	Mesendoderm	intra	rs16823866;rs13413446;rs10196007;rs78293485;rs59998168;rs4143008;rs16823886;rs1559964;rs10187896;rs4662382;rs1427506;rs10803510;rs77230051;rs74640750
3	2:145320001-145360000	2:144560001-144600000	1.92e-07	HiC	GSE87112	Trophoblast-like_Cell	intra	rs16823866;rs13413446;rs10196007;rs78293485;rs59998168;rs4143008;rs16823886;rs1559964;rs10187896;rs4662382;rs1427506;rs10803510;rs77230051;rs74640750
3	2:145320001-145360000	2:144560001-144600000	6.88e-19	HiC	GSE87112	hESC	intra	rs16823866;rs13413446;rs10196007;rs78293485;rs59998168;rs4143008;rs16823886;rs1559964;rs10187896;rs4662382;rs1427506;rs10803510;rs77230051;rs74640750
3	2:145320001-145360000	2:144600001-144640000	1.97e-13	HiC	GSE87112	Mesendoderm	intra	rs16823866;rs13413446;rs10196007;rs78293485;rs59998168;rs4143008;rs16823886;rs1559964;rs10187896;rs4662382;rs1427506;rs10803510;rs77230051;rs74640750
3	2:145320001-145360000	2:144600001-144640000	1.59e-26	HiC	GSE87112	hESC	intra	rs16823866;rs13413446;rs10196007;rs78293485;rs59998168;rs4143008;rs16823886;rs1559964;rs10187896;rs4662382;rs1427506;rs10803510;rs77230051;rs74640750
3	2:145320001-145360000	2:144640001-144680000	1.68e-08	HiC	GSE87112	Left_Ventricle	intra	rs16823866;rs13413446;rs10196007;rs78293485;rs59998168;rs4143008;rs16823886;rs1559964;rs10187896;rs4662382;rs1427506;rs10803510;rs77230051;rs74640750
3	2:145320001-145360000	2:144640001-144680000	1.46e-08	HiC	GSE87112	Mesenchymal_Stem_Cell	intra	rs16823866;rs13413446;rs10196007;rs78293485;rs59998168;rs4143008;rs16823886;rs1559964;rs10187896;rs4662382;rs1427506;rs10803510;rs77230051;rs74640750
3	2:145320001-145360000	2:144640001-144680000	2.87e-21	HiC	GSE87112	Mesendoderm	intra	rs16823866;rs13413446;rs10196007;rs78293485;rs59998168;rs4143008;rs16823886;rs1559964;rs10187896;rs4662382;rs1427506;rs10803510;rs77230051;rs74640750
3	2:145320001-145360000	2:144640001-144680000	4.93e-16	HiC	GSE87112	hESC	intra	rs16823866;rs13413446;rs10196007;rs78293485;rs59998168;rs4143008;rs16823886;rs1559964;rs10187896;rs4662382;rs1427506;rs10803510;rs77230051;rs74640750
3	2:145320001-145360000	2:144680001-144720000	1.24e-08	HiC	GSE87112	Mesenchymal_Stem_Cell	intra	rs16823866;rs13413446;rs10196007;rs78293485;rs59998168;rs4143008;rs16823886;rs1559964;rs10187896;rs4662382;rs1427506;rs10803510;rs77230051;rs74640750
3	2:145320001-145360000	2:144680001-144720000	1.08e-24	HiC	GSE87112	Mesendoderm	intra	rs16823866;rs13413446;rs10196007;rs78293485;rs59998168;rs4143008;rs16823886;rs1559964;rs10187896;rs4662382;rs1427506;rs10803510;rs77230051;rs74640750
3	2:145320001-145360000	2:144680001-144720000	3.92e-44	HiC	GSE87112	hESC	intra	rs16823866;rs13413446;rs10196007;rs78293485;rs59998168;rs4143008;rs16823886;rs1559964;rs10187896;rs4662382;rs1427506;rs10803510;rs77230051;rs74640750
3	2:145320001-145360000	2:144720001-144760000	1.71e-40	HiC	GSE87112	Left_Ventricle	intra	rs16823866;rs13413446;rs10196007;rs78293485;rs59998168;rs4143008;rs16823886;rs1559964;rs10187896;rs4662382;rs1427506;rs10803510;rs77230051;rs74640750
3	2:145320001-145360000	2:144720001-144760000	3.26e-38	HiC	GSE87112	Mesenchymal_Stem_Cell	intra	rs16823866;rs13413446;rs10196007;rs78293485;rs59998168;rs4143008;rs16823886;rs1559964;rs10187896;rs4662382;rs1427506;rs10803510;rs77230051;rs74640750
3	2:145320001-145360000	2:144720001-144760000	2.41e-62	HiC	GSE87112	Mesendoderm	intra	rs16823866;rs13413446;rs10196007;rs78293485;rs59998168;rs4143008;rs16823886;rs1559964;rs10187896;rs4662382;rs1427506;rs10803510;rs77230051;rs74640750
3	2:145320001-145360000	2:144720001-144760000	6.01e-09	HiC	GSE87112	Trophoblast-like_Cell	intra	rs16823866;rs13413446;rs10196007;rs78293485;rs59998168;rs4143008;rs16823886;rs1559964;rs10187896;rs4662382;rs1427506;rs10803510;rs77230051;rs74640750
3	2:145320001-145360000	2:144720001-144760000	4.49e-70	HiC	GSE87112	hESC	intra	rs16823866;rs13413446;rs10196007;rs78293485;rs59998168;rs4143008;rs16823886;rs1559964;rs10187896;rs4662382;rs1427506;rs10803510;rs77230051;rs74640750
3	2:145320001-145360000	2:144760001-144800000	3.66e-23	HiC	GSE87112	Left_Ventricle	intra	rs16823866;rs13413446;rs10196007;rs78293485;rs59998168;rs4143008;rs16823886;rs1559964;rs10187896;rs4662382;rs1427506;rs10803510;rs77230051;rs74640750
3	2:145320001-145360000	2:144760001-144800000	6.19e-15	HiC	GSE87112	Mesenchymal_Stem_Cell	intra	rs16823866;rs13413446;rs10196007;rs78293485;rs59998168;rs4143008;rs16823886;rs1559964;rs10187896;rs4662382;rs1427506;rs10803510;rs77230051;rs74640750
3	2:145320001-145360000	2:144760001-144800000	1.53e-34	HiC	GSE87112	Mesendoderm	intra	rs16823866;rs13413446;rs10196007;rs78293485;rs59998168;rs4143008;rs16823886;rs1559964;rs10187896;rs4662382;rs1427506;rs10803510;rs77230051;rs74640750
3	2:145320001-145360000	2:144760001-144800000	2.15e-07	HiC	GSE87112	Trophoblast-like_Cell	intra	rs16823866;rs13413446;rs10196007;rs78293485;rs59998168;rs4143008;rs16823886;rs1559964;rs10187896;rs4662382;rs1427506;rs10803510;rs77230051;rs74640750
3	2:145320001-145360000	2:144760001-144800000	1.14e-34	HiC	GSE87112	hESC	intra	rs16823866;rs13413446;rs10196007;rs78293485;rs59998168;rs4143008;rs16823886;rs1559964;rs10187896;rs4662382;rs1427506;rs10803510;rs77230051;rs74640750
3	2:145320001-145360000	2:144800001-144840000	1.38e-21	HiC	GSE87112	Left_Ventricle	intra	rs16823866;rs13413446;rs10196007;rs78293485;rs59998168;rs4143008;rs16823886;rs1559964;rs10187896;rs4662382;rs1427506;rs10803510;rs77230051;rs74640750
3	2:145320001-145360000	2:144800001-144840000	3.94e-17	HiC	GSE87112	Mesenchymal_Stem_Cell	intra	rs16823866;rs13413446;rs10196007;rs78293485;rs59998168;rs4143008;rs16823886;rs1559964;rs10187896;rs4662382;rs1427506;rs10803510;rs77230051;rs74640750
3	2:145320001-145360000	2:144800001-144840000	9.9e-31	HiC	GSE87112	Mesendoderm	intra	rs16823866;rs13413446;rs10196007;rs78293485;rs59998168;rs4143008;rs16823886;rs1559964;rs10187896;rs4662382;rs1427506;rs10803510;rs77230051;rs74640750
3	2:145320001-145360000	2:144800001-144840000	2.77e-10	HiC	GSE87112	Trophoblast-like_Cell	intra	rs16823866;rs13413446;rs10196007;rs78293485;rs59998168;rs4143008;rs16823886;rs1559964;rs10187896;rs4662382;rs1427506;rs10803510;rs77230051;rs74640750
3	2:145320001-145360000	2:144800001-144840000	4.56e-44	HiC	GSE87112	hESC	intra	rs16823866;rs13413446;rs10196007;rs78293485;rs59998168;rs4143008;rs16823886;rs1559964;rs10187896;rs4662382;rs1427506;rs10803510;rs77230051;rs74640750
3	2:145320001-145360000	2:144840001-144880000	2.1e-07	HiC	GSE87112	Aorta	intra	rs16823866;rs13413446;rs10196007;rs78293485;rs59998168;rs4143008;rs16823886;rs1559964;rs10187896;rs4662382;rs1427506;rs10803510;rs77230051;rs74640750
3	2:145320001-145360000	2:144840001-144880000	4.36e-12	HiC	GSE87112	Left_Ventricle	intra	rs16823866;rs13413446;rs10196007;rs78293485;rs59998168;rs4143008;rs16823886;rs1559964;rs10187896;rs4662382;rs1427506;rs10803510;rs77230051;rs74640750
3	2:145320001-145360000	2:144840001-144880000	4.06e-17	HiC	GSE87112	Mesenchymal_Stem_Cell	intra	rs16823866;rs13413446;rs10196007;rs78293485;rs59998168;rs4143008;rs16823886;rs1559964;rs10187896;rs4662382;rs1427506;rs10803510;rs77230051;rs74640750
3	2:145320001-145360000	2:144840001-144880000	9.42e-28	HiC	GSE87112	Mesendoderm	intra	rs16823866;rs13413446;rs10196007;rs78293485;rs59998168;rs4143008;rs16823886;rs1559964;rs10187896;rs4662382;rs1427506;rs10803510;rs77230051;rs74640750
3	2:145320001-145360000	2:144840001-144880000	2.25e-37	HiC	GSE87112	hESC	intra	rs16823866;rs13413446;rs10196007;rs78293485;rs59998168;rs4143008;rs16823886;rs1559964;rs10187896;rs4662382;rs1427506;rs10803510;rs77230051;rs74640750
3	2:145320001-145360000	2:144880001-144920000	1.69e-14	HiC	GSE87112	Mesendoderm	intra	rs16823866;rs13413446;rs10196007;rs78293485;rs59998168;rs4143008;rs16823886;rs1559964;rs10187896;rs4662382;rs1427506;rs10803510;rs77230051;rs74640750
3	2:145320001-145360000	2:144880001-144920000	1.65e-14	HiC	GSE87112	hESC	intra	rs16823866;rs13413446;rs10196007;rs78293485;rs59998168;rs4143008;rs16823886;rs1559964;rs10187896;rs4662382;rs1427506;rs10803510;rs77230051;rs74640750
3	2:145320001-145360000	2:144920001-144960000	1.22e-10	HiC	GSE87112	Left_Ventricle	intra	rs16823866;rs13413446;rs10196007;rs78293485;rs59998168;rs4143008;rs16823886;rs1559964;rs10187896;rs4662382;rs1427506;rs10803510;rs77230051;rs74640750
3	2:145320001-145360000	2:144920001-144960000	2.75e-07	HiC	GSE87112	Mesenchymal_Stem_Cell	intra	rs16823866;rs13413446;rs10196007;rs78293485;rs59998168;rs4143008;rs16823886;rs1559964;rs10187896;rs4662382;rs1427506;rs10803510;rs77230051;rs74640750
3	2:145320001-145360000	2:144920001-144960000	6.2e-25	HiC	GSE87112	Mesendoderm	intra	rs16823866;rs13413446;rs10196007;rs78293485;rs59998168;rs4143008;rs16823886;rs1559964;rs10187896;rs4662382;rs1427506;rs10803510;rs77230051;rs74640750
3	2:145320001-145360000	2:144920001-144960000	2.63e-33	HiC	GSE87112	hESC	intra	rs16823866;rs13413446;rs10196007;rs78293485;rs59998168;rs4143008;rs16823886;rs1559964;rs10187896;rs4662382;rs1427506;rs10803510;rs77230051;rs74640750
3	2:145320001-145360000	2:145000001-145040000	3.97e-08	HiC	GSE87112	Mesendoderm	intra	rs16823866;rs13413446;rs10196007;rs78293485;rs59998168;rs4143008;rs16823886;rs1559964;rs10187896;rs4662382;rs1427506;rs10803510;rs77230051;rs74640750
3	2:145320001-145360000	2:145000001-145040000	5.6e-14	HiC	GSE87112	hESC	intra	rs16823866;rs13413446;rs10196007;rs78293485;rs59998168;rs4143008;rs16823886;rs1559964;rs10187896;rs4662382;rs1427506;rs10803510;rs77230051;rs74640750
3	2:145320001-145360000	2:145040001-145080000	5.89e-07	HiC	GSE87112	Aorta	intra	rs16823866;rs13413446;rs10196007;rs78293485;rs59998168;rs4143008;rs16823886;rs1559964;rs10187896;rs4662382;rs1427506;rs10803510;rs77230051;rs74640750
3	2:145320001-145360000	2:145040001-145080000	4.28e-17	HiC	GSE87112	Mesendoderm	intra	rs16823866;rs13413446;rs10196007;rs78293485;rs59998168;rs4143008;rs16823886;rs1559964;rs10187896;rs4662382;rs1427506;rs10803510;rs77230051;rs74640750
3	2:145320001-145360000	2:145040001-145080000	4.61e-28	HiC	GSE87112	hESC	intra	rs16823866;rs13413446;rs10196007;rs78293485;rs59998168;rs4143008;rs16823886;rs1559964;rs10187896;rs4662382;rs1427506;rs10803510;rs77230051;rs74640750
3	2:145320001-145360000	2:145080001-145120000	1.83e-07	HiC	GSE87112	Left_Ventricle	intra	rs16823866;rs13413446;rs10196007;rs78293485;rs59998168;rs4143008;rs16823886;rs1559964;rs10187896;rs4662382;rs1427506;rs10803510;rs77230051;rs74640750
3	2:145320001-145360000	2:145080001-145120000	5.44e-16	HiC	GSE87112	Mesendoderm	intra	rs16823866;rs13413446;rs10196007;rs78293485;rs59998168;rs4143008;rs16823886;rs1559964;rs10187896;rs4662382;rs1427506;rs10803510;rs77230051;rs74640750
3	2:145320001-145360000	2:145080001-145120000	1.24e-20	HiC	GSE87112	hESC	intra	rs16823866;rs13413446;rs10196007;rs78293485;rs59998168;rs4143008;rs16823886;rs1559964;rs10187896;rs4662382;rs1427506;rs10803510;rs77230051;rs74640750
3	2:145320001-145360000	2:145120001-145160000	4.56e-08	HiC	GSE87112	Aorta	intra	rs16823866;rs13413446;rs10196007;rs78293485;rs59998168;rs4143008;rs16823886;rs1559964;rs10187896;rs4662382;rs1427506;rs10803510;rs77230051;rs74640750
3	2:145320001-145360000	2:145120001-145160000	4.51e-09	HiC	GSE87112	Mesenchymal_Stem_Cell	intra	rs16823866;rs13413446;rs10196007;rs78293485;rs59998168;rs4143008;rs16823886;rs1559964;rs10187896;rs4662382;rs1427506;rs10803510;rs77230051;rs74640750
3	2:145320001-145360000	2:145120001-145160000	1.29e-24	HiC	GSE87112	Mesendoderm	intra	rs16823866;rs13413446;rs10196007;rs78293485;rs59998168;rs4143008;rs16823886;rs1559964;rs10187896;rs4662382;rs1427506;rs10803510;rs77230051;rs74640750
3	2:145320001-145360000	2:145120001-145160000	3.22e-07	HiC	GSE87112	Trophoblast-like_Cell	intra	rs16823866;rs13413446;rs10196007;rs78293485;rs59998168;rs4143008;rs16823886;rs1559964;rs10187896;rs4662382;rs1427506;rs10803510;rs77230051;rs74640750
3	2:145320001-145360000	2:145120001-145160000	1.05e-24	HiC	GSE87112	hESC	intra	rs16823866;rs13413446;rs10196007;rs78293485;rs59998168;rs4143008;rs16823886;rs1559964;rs10187896;rs4662382;rs1427506;rs10803510;rs77230051;rs74640750
3	2:145320001-145360000	2:145200001-145240000	2.5e-08	HiC	GSE87112	Mesenchymal_Stem_Cell	intra	rs16823866;rs13413446;rs10196007;rs78293485;rs59998168;rs4143008;rs16823886;rs1559964;rs10187896;rs4662382;rs1427506;rs10803510;rs77230051;rs74640750
3	2:145320001-145360000	2:145200001-145240000	8.54e-27	HiC	GSE87112	Mesendoderm	intra	rs16823866;rs13413446;rs10196007;rs78293485;rs59998168;rs4143008;rs16823886;rs1559964;rs10187896;rs4662382;rs1427506;rs10803510;rs77230051;rs74640750
3	2:145320001-145360000	2:145200001-145240000	2.12e-33	HiC	GSE87112	hESC	intra	rs16823866;rs13413446;rs10196007;rs78293485;rs59998168;rs4143008;rs16823886;rs1559964;rs10187896;rs4662382;rs1427506;rs10803510;rs77230051;rs74640750
3	2:145320001-145360000	2:145240001-145280000	5.19e-11	HiC	GSE87112	Aorta	intra	rs16823866;rs13413446;rs10196007;rs78293485;rs59998168;rs4143008;rs16823886;rs1559964;rs10187896;rs4662382;rs1427506;rs10803510;rs77230051;rs74640750
3	2:145320001-145360000	2:145240001-145280000	9.02e-09	HiC	GSE87112	Left_Ventricle	intra	rs16823866;rs13413446;rs10196007;rs78293485;rs59998168;rs4143008;rs16823886;rs1559964;rs10187896;rs4662382;rs1427506;rs10803510;rs77230051;rs74640750
3	2:145320001-145360000	2:145240001-145280000	3.94e-29	HiC	GSE87112	Mesenchymal_Stem_Cell	intra	rs16823866;rs13413446;rs10196007;rs78293485;rs59998168;rs4143008;rs16823886;rs1559964;rs10187896;rs4662382;rs1427506;rs10803510;rs77230051;rs74640750
3	2:145320001-145360000	2:145240001-145280000	5.19e-48	HiC	GSE87112	Mesendoderm	intra	rs16823866;rs13413446;rs10196007;rs78293485;rs59998168;rs4143008;rs16823886;rs1559964;rs10187896;rs4662382;rs1427506;rs10803510;rs77230051;rs74640750
3	2:145320001-145360000	2:145240001-145280000	4.87e-07	HiC	GSE87112	Trophoblast-like_Cell	intra	rs16823866;rs13413446;rs10196007;rs78293485;rs59998168;rs4143008;rs16823886;rs1559964;rs10187896;rs4662382;rs1427506;rs10803510;rs77230051;rs74640750
3	2:145320001-145360000	2:145240001-145280000	1.76e-59	HiC	GSE87112	hESC	intra	rs16823866;rs13413446;rs10196007;rs78293485;rs59998168;rs4143008;rs16823886;rs1559964;rs10187896;rs4662382;rs1427506;rs10803510;rs77230051;rs74640750
3	2:145320001-145360000	2:145280001-145320000	2.48e-12	HiC	GSE87112	Aorta	intra	rs16823866;rs13413446;rs10196007;rs78293485;rs59998168;rs4143008;rs16823886;rs1559964;rs10187896;rs4662382;rs1427506;rs10803510;rs77230051;rs74640750
3	2:145320001-145360000	2:145280001-145320000	7.9e-11	HiC	GSE87112	Left_Ventricle	intra	rs16823866;rs13413446;rs10196007;rs78293485;rs59998168;rs4143008;rs16823886;rs1559964;rs10187896;rs4662382;rs1427506;rs10803510;rs77230051;rs74640750
3	2:145320001-145360000	2:145280001-145320000	5.65e-233	HiC	GSE87112	Mesenchymal_Stem_Cell	intra	rs16823866;rs13413446;rs10196007;rs78293485;rs59998168;rs4143008;rs16823886;rs1559964;rs10187896;rs4662382;rs1427506;rs10803510;rs77230051;rs74640750
3	2:145320001-145360000	2:145280001-145320000	5.59e-92	HiC	GSE87112	Mesendoderm	intra	rs16823866;rs13413446;rs10196007;rs78293485;rs59998168;rs4143008;rs16823886;rs1559964;rs10187896;rs4662382;rs1427506;rs10803510;rs77230051;rs74640750
3	2:145320001-145360000	2:145280001-145320000	3.11e-11	HiC	GSE87112	Neural_Progenitor_Cell	intra	rs16823866;rs13413446;rs10196007;rs78293485;rs59998168;rs4143008;rs16823886;rs1559964;rs10187896;rs4662382;rs1427506;rs10803510;rs77230051;rs74640750
3	2:145320001-145360000	2:145280001-145320000	1.87e-15	HiC	GSE87112	Trophoblast-like_Cell	intra	rs16823866;rs13413446;rs10196007;rs78293485;rs59998168;rs4143008;rs16823886;rs1559964;rs10187896;rs4662382;rs1427506;rs10803510;rs77230051;rs74640750
3	2:145320001-145360000	2:145280001-145320000	5.81e-110	HiC	GSE87112	hESC	intra	rs16823866;rs13413446;rs10196007;rs78293485;rs59998168;rs4143008;rs16823886;rs1559964;rs10187896;rs4662382;rs1427506;rs10803510;rs77230051;rs74640750
3	2:145320001-145360000	2:145360001-145400000	4.87e-07	HiC	GSE87112	Aorta	intra	rs16823866;rs13413446;rs10196007;rs78293485;rs59998168;rs4143008;rs16823886;rs1559964;rs10187896;rs4662382;rs1427506;rs10803510;rs77230051;rs74640750
3	2:145320001-145360000	2:145360001-145400000	4.14e-14	HiC	GSE87112	Left_Ventricle	intra	rs16823866;rs13413446;rs10196007;rs78293485;rs59998168;rs4143008;rs16823886;rs1559964;rs10187896;rs4662382;rs1427506;rs10803510;rs77230051;rs74640750
3	2:145320001-145360000	2:145360001-145400000	1.68e-107	HiC	GSE87112	Mesenchymal_Stem_Cell	intra	rs16823866;rs13413446;rs10196007;rs78293485;rs59998168;rs4143008;rs16823886;rs1559964;rs10187896;rs4662382;rs1427506;rs10803510;rs77230051;rs74640750
3	2:145320001-145360000	2:145360001-145400000	1.09e-45	HiC	GSE87112	Mesendoderm	intra	rs16823866;rs13413446;rs10196007;rs78293485;rs59998168;rs4143008;rs16823886;rs1559964;rs10187896;rs4662382;rs1427506;rs10803510;rs77230051;rs74640750
3	2:145320001-145360000	2:145360001-145400000	2.03e-09	HiC	GSE87112	Neural_Progenitor_Cell	intra	rs16823866;rs13413446;rs10196007;rs78293485;rs59998168;rs4143008;rs16823886;rs1559964;rs10187896;rs4662382;rs1427506;rs10803510;rs77230051;rs74640750
3	2:145320001-145360000	2:145360001-145400000	2.74e-08	HiC	GSE87112	Trophoblast-like_Cell	intra	rs16823866;rs13413446;rs10196007;rs78293485;rs59998168;rs4143008;rs16823886;rs1559964;rs10187896;rs4662382;rs1427506;rs10803510;rs77230051;rs74640750
3	2:145320001-145360000	2:145360001-145400000	2.17e-56	HiC	GSE87112	hESC	intra	rs16823866;rs13413446;rs10196007;rs78293485;rs59998168;rs4143008;rs16823886;rs1559964;rs10187896;rs4662382;rs1427506;rs10803510;rs77230051;rs74640750
3	2:145320001-145360000	2:145400001-145440000	5.19e-11	HiC	GSE87112	Aorta	intra	rs16823866;rs13413446;rs10196007;rs78293485;rs59998168;rs4143008;rs16823886;rs1559964;rs10187896;rs4662382;rs1427506;rs10803510;rs77230051;rs74640750
3	2:145320001-145360000	2:145400001-145440000	9.76e-15	HiC	GSE87112	Left_Ventricle	intra	rs16823866;rs13413446;rs10196007;rs78293485;rs59998168;rs4143008;rs16823886;rs1559964;rs10187896;rs4662382;rs1427506;rs10803510;rs77230051;rs74640750
3	2:145320001-145360000	2:145400001-145440000	2.32e-143	HiC	GSE87112	Mesenchymal_Stem_Cell	intra	rs16823866;rs13413446;rs10196007;rs78293485;rs59998168;rs4143008;rs16823886;rs1559964;rs10187896;rs4662382;rs1427506;rs10803510;rs77230051;rs74640750
3	2:145320001-145360000	2:145400001-145440000	2.58e-62	HiC	GSE87112	Mesendoderm	intra	rs16823866;rs13413446;rs10196007;rs78293485;rs59998168;rs4143008;rs16823886;rs1559964;rs10187896;rs4662382;rs1427506;rs10803510;rs77230051;rs74640750
3	2:145320001-145360000	2:145400001-145440000	7.94e-15	HiC	GSE87112	Trophoblast-like_Cell	intra	rs16823866;rs13413446;rs10196007;rs78293485;rs59998168;rs4143008;rs16823886;rs1559964;rs10187896;rs4662382;rs1427506;rs10803510;rs77230051;rs74640750
3	2:145320001-145360000	2:145400001-145440000	6.42e-63	HiC	GSE87112	hESC	intra	rs16823866;rs13413446;rs10196007;rs78293485;rs59998168;rs4143008;rs16823886;rs1559964;rs10187896;rs4662382;rs1427506;rs10803510;rs77230051;rs74640750
3	2:145320001-145360000	2:145440001-145480000	2.34e-38	HiC	GSE87112	Mesenchymal_Stem_Cell	intra	rs16823866;rs13413446;rs10196007;rs78293485;rs59998168;rs4143008;rs16823886;rs1559964;rs10187896;rs4662382;rs1427506;rs10803510;rs77230051;rs74640750
3	2:145320001-145360000	2:145440001-145480000	1.31e-16	HiC	GSE87112	Mesendoderm	intra	rs16823866;rs13413446;rs10196007;rs78293485;rs59998168;rs4143008;rs16823886;rs1559964;rs10187896;rs4662382;rs1427506;rs10803510;rs77230051;rs74640750
3	2:145320001-145360000	2:145440001-145480000	3.58e-07	HiC	GSE87112	hESC	intra	rs16823866;rs13413446;rs10196007;rs78293485;rs59998168;rs4143008;rs16823886;rs1559964;rs10187896;rs4662382;rs1427506;rs10803510;rs77230051;rs74640750
3	2:145320001-145360000	2:145480001-145520000	1.43e-11	HiC	GSE87112	Left_Ventricle	intra	rs16823866;rs13413446;rs10196007;rs78293485;rs59998168;rs4143008;rs16823886;rs1559964;rs10187896;rs4662382;rs1427506;rs10803510;rs77230051;rs74640750
3	2:145320001-145360000	2:145480001-145520000	6.03e-36	HiC	GSE87112	Mesenchymal_Stem_Cell	intra	rs16823866;rs13413446;rs10196007;rs78293485;rs59998168;rs4143008;rs16823886;rs1559964;rs10187896;rs4662382;rs1427506;rs10803510;rs77230051;rs74640750
3	2:145320001-145360000	2:145480001-145520000	1.5e-08	HiC	GSE87112	Mesendoderm	intra	rs16823866;rs13413446;rs10196007;rs78293485;rs59998168;rs4143008;rs16823886;rs1559964;rs10187896;rs4662382;rs1427506;rs10803510;rs77230051;rs74640750
3	2:145320001-145360000	2:145480001-145520000	3.02e-12	HiC	GSE87112	hESC	intra	rs16823866;rs13413446;rs10196007;rs78293485;rs59998168;rs4143008;rs16823886;rs1559964;rs10187896;rs4662382;rs1427506;rs10803510;rs77230051;rs74640750
3	2:145320001-145360000	2:145520001-145560000	1.01e-26	HiC	GSE87112	Left_Ventricle	intra	rs16823866;rs13413446;rs10196007;rs78293485;rs59998168;rs4143008;rs16823886;rs1559964;rs10187896;rs4662382;rs1427506;rs10803510;rs77230051;rs74640750
3	2:145320001-145360000	2:145520001-145560000	1.84e-137	HiC	GSE87112	Mesenchymal_Stem_Cell	intra	rs16823866;rs13413446;rs10196007;rs78293485;rs59998168;rs4143008;rs16823886;rs1559964;rs10187896;rs4662382;rs1427506;rs10803510;rs77230051;rs74640750
3	2:145320001-145360000	2:145520001-145560000	5.41e-39	HiC	GSE87112	Mesendoderm	intra	rs16823866;rs13413446;rs10196007;rs78293485;rs59998168;rs4143008;rs16823886;rs1559964;rs10187896;rs4662382;rs1427506;rs10803510;rs77230051;rs74640750
3	2:145320001-145360000	2:145520001-145560000	4.64e-07	HiC	GSE87112	Neural_Progenitor_Cell	intra	rs16823866;rs13413446;rs10196007;rs78293485;rs59998168;rs4143008;rs16823886;rs1559964;rs10187896;rs4662382;rs1427506;rs10803510;rs77230051;rs74640750
3	2:145320001-145360000	2:145520001-145560000	6.85e-36	HiC	GSE87112	hESC	intra	rs16823866;rs13413446;rs10196007;rs78293485;rs59998168;rs4143008;rs16823886;rs1559964;rs10187896;rs4662382;rs1427506;rs10803510;rs77230051;rs74640750
3	2:145320001-145360000	2:145560001-145600000	8.07e-41	HiC	GSE87112	Mesenchymal_Stem_Cell	intra	rs16823866;rs13413446;rs10196007;rs78293485;rs59998168;rs4143008;rs16823886;rs1559964;rs10187896;rs4662382;rs1427506;rs10803510;rs77230051;rs74640750
3	2:145320001-145360000	2:145560001-145600000	9.55e-13	HiC	GSE87112	Mesendoderm	intra	rs16823866;rs13413446;rs10196007;rs78293485;rs59998168;rs4143008;rs16823886;rs1559964;rs10187896;rs4662382;rs1427506;rs10803510;rs77230051;rs74640750
3	2:145320001-145360000	2:145560001-145600000	1.71e-09	HiC	GSE87112	hESC	intra	rs16823866;rs13413446;rs10196007;rs78293485;rs59998168;rs4143008;rs16823886;rs1559964;rs10187896;rs4662382;rs1427506;rs10803510;rs77230051;rs74640750
3	2:145320001-145360000	2:145600001-145640000	2.3e-07	HiC	GSE87112	Aorta	intra	rs16823866;rs13413446;rs10196007;rs78293485;rs59998168;rs4143008;rs16823886;rs1559964;rs10187896;rs4662382;rs1427506;rs10803510;rs77230051;rs74640750
3	2:145320001-145360000	2:145600001-145640000	1.36e-19	HiC	GSE87112	Left_Ventricle	intra	rs16823866;rs13413446;rs10196007;rs78293485;rs59998168;rs4143008;rs16823886;rs1559964;rs10187896;rs4662382;rs1427506;rs10803510;rs77230051;rs74640750
3	2:145320001-145360000	2:145600001-145640000	7.36e-93	HiC	GSE87112	Mesenchymal_Stem_Cell	intra	rs16823866;rs13413446;rs10196007;rs78293485;rs59998168;rs4143008;rs16823886;rs1559964;rs10187896;rs4662382;rs1427506;rs10803510;rs77230051;rs74640750
3	2:145320001-145360000	2:145600001-145640000	3.37e-39	HiC	GSE87112	Mesendoderm	intra	rs16823866;rs13413446;rs10196007;rs78293485;rs59998168;rs4143008;rs16823886;rs1559964;rs10187896;rs4662382;rs1427506;rs10803510;rs77230051;rs74640750
3	2:145320001-145360000	2:145600001-145640000	2.16e-32	HiC	GSE87112	hESC	intra	rs16823866;rs13413446;rs10196007;rs78293485;rs59998168;rs4143008;rs16823886;rs1559964;rs10187896;rs4662382;rs1427506;rs10803510;rs77230051;rs74640750
3	2:145320001-145360000	2:145640001-145680000	3.53e-49	HiC	GSE87112	Mesenchymal_Stem_Cell	intra	rs16823866;rs13413446;rs10196007;rs78293485;rs59998168;rs4143008;rs16823886;rs1559964;rs10187896;rs4662382;rs1427506;rs10803510;rs77230051;rs74640750
3	2:145320001-145360000	2:145640001-145680000	5.98e-16	HiC	GSE87112	Mesendoderm	intra	rs16823866;rs13413446;rs10196007;rs78293485;rs59998168;rs4143008;rs16823886;rs1559964;rs10187896;rs4662382;rs1427506;rs10803510;rs77230051;rs74640750
3	2:145320001-145360000	2:145640001-145680000	4.47e-10	HiC	GSE87112	hESC	intra	rs16823866;rs13413446;rs10196007;rs78293485;rs59998168;rs4143008;rs16823886;rs1559964;rs10187896;rs4662382;rs1427506;rs10803510;rs77230051;rs74640750
3	2:145320001-145360000	2:145680001-145720000	6.64e-07	HiC	GSE87112	Aorta	intra	rs16823866;rs13413446;rs10196007;rs78293485;rs59998168;rs4143008;rs16823886;rs1559964;rs10187896;rs4662382;rs1427506;rs10803510;rs77230051;rs74640750
3	2:145320001-145360000	2:145680001-145720000	2.45e-57	HiC	GSE87112	Mesenchymal_Stem_Cell	intra	rs16823866;rs13413446;rs10196007;rs78293485;rs59998168;rs4143008;rs16823886;rs1559964;rs10187896;rs4662382;rs1427506;rs10803510;rs77230051;rs74640750
3	2:145320001-145360000	2:145680001-145720000	2.32e-30	HiC	GSE87112	Mesendoderm	intra	rs16823866;rs13413446;rs10196007;rs78293485;rs59998168;rs4143008;rs16823886;rs1559964;rs10187896;rs4662382;rs1427506;rs10803510;rs77230051;rs74640750
3	2:145320001-145360000	2:145680001-145720000	1.86e-16	HiC	GSE87112	hESC	intra	rs16823866;rs13413446;rs10196007;rs78293485;rs59998168;rs4143008;rs16823886;rs1559964;rs10187896;rs4662382;rs1427506;rs10803510;rs77230051;rs74640750
3	2:145320001-145360000	2:145720001-145760000	1.63e-57	HiC	GSE87112	Mesenchymal_Stem_Cell	intra	rs16823866;rs13413446;rs10196007;rs78293485;rs59998168;rs4143008;rs16823886;rs1559964;rs10187896;rs4662382;rs1427506;rs10803510;rs77230051;rs74640750
3	2:145320001-145360000	2:145720001-145760000	1.57e-38	HiC	GSE87112	Mesendoderm	intra	rs16823866;rs13413446;rs10196007;rs78293485;rs59998168;rs4143008;rs16823886;rs1559964;rs10187896;rs4662382;rs1427506;rs10803510;rs77230051;rs74640750
3	2:145320001-145360000	2:145720001-145760000	2.41e-20	HiC	GSE87112	hESC	intra	rs16823866;rs13413446;rs10196007;rs78293485;rs59998168;rs4143008;rs16823886;rs1559964;rs10187896;rs4662382;rs1427506;rs10803510;rs77230051;rs74640750
3	2:145320001-145360000	2:145760001-145800000	6.17e-16	HiC	GSE87112	Aorta	intra	rs16823866;rs13413446;rs10196007;rs78293485;rs59998168;rs4143008;rs16823886;rs1559964;rs10187896;rs4662382;rs1427506;rs10803510;rs77230051;rs74640750
3	2:145320001-145360000	2:145760001-145800000	1.08e-24	HiC	GSE87112	Left_Ventricle	intra	rs16823866;rs13413446;rs10196007;rs78293485;rs59998168;rs4143008;rs16823886;rs1559964;rs10187896;rs4662382;rs1427506;rs10803510;rs77230051;rs74640750
3	2:145320001-145360000	2:145760001-145800000	1.03e-11	HiC	GSE87112	Right_Ventricle	intra	rs16823866;rs13413446;rs10196007;rs78293485;rs59998168;rs4143008;rs16823886;rs1559964;rs10187896;rs4662382;rs1427506;rs10803510;rs77230051;rs74640750
3	2:145320001-145360000	2:145760001-145800000	1.38e-116	HiC	GSE87112	Mesenchymal_Stem_Cell	intra	rs16823866;rs13413446;rs10196007;rs78293485;rs59998168;rs4143008;rs16823886;rs1559964;rs10187896;rs4662382;rs1427506;rs10803510;rs77230051;rs74640750
3	2:145320001-145360000	2:145760001-145800000	6.95e-66	HiC	GSE87112	Mesendoderm	intra	rs16823866;rs13413446;rs10196007;rs78293485;rs59998168;rs4143008;rs16823886;rs1559964;rs10187896;rs4662382;rs1427506;rs10803510;rs77230051;rs74640750
3	2:145320001-145360000	2:145760001-145800000	1.98e-08	HiC	GSE87112	Neural_Progenitor_Cell	intra	rs16823866;rs13413446;rs10196007;rs78293485;rs59998168;rs4143008;rs16823886;rs1559964;rs10187896;rs4662382;rs1427506;rs10803510;rs77230051;rs74640750
3	2:145320001-145360000	2:145760001-145800000	1.39e-07	HiC	GSE87112	Trophoblast-like_Cell	intra	rs16823866;rs13413446;rs10196007;rs78293485;rs59998168;rs4143008;rs16823886;rs1559964;rs10187896;rs4662382;rs1427506;rs10803510;rs77230051;rs74640750
3	2:145320001-145360000	2:145760001-145800000	6.11e-32	HiC	GSE87112	hESC	intra	rs16823866;rs13413446;rs10196007;rs78293485;rs59998168;rs4143008;rs16823886;rs1559964;rs10187896;rs4662382;rs1427506;rs10803510;rs77230051;rs74640750
3	2:145320001-145360000	2:145800001-145840000	6.58e-27	HiC	GSE87112	Mesenchymal_Stem_Cell	intra	rs16823866;rs13413446;rs10196007;rs78293485;rs59998168;rs4143008;rs16823886;rs1559964;rs10187896;rs4662382;rs1427506;rs10803510;rs77230051;rs74640750
3	2:145320001-145360000	2:145800001-145840000	1.4e-18	HiC	GSE87112	Mesendoderm	intra	rs16823866;rs13413446;rs10196007;rs78293485;rs59998168;rs4143008;rs16823886;rs1559964;rs10187896;rs4662382;rs1427506;rs10803510;rs77230051;rs74640750
3	2:145320001-145360000	2:145800001-145840000	9.99e-11	HiC	GSE87112	hESC	intra	rs16823866;rs13413446;rs10196007;rs78293485;rs59998168;rs4143008;rs16823886;rs1559964;rs10187896;rs4662382;rs1427506;rs10803510;rs77230051;rs74640750
3	2:145320001-145360000	2:145840001-145880000	1.84e-09	HiC	GSE87112	Aorta	intra	rs16823866;rs13413446;rs10196007;rs78293485;rs59998168;rs4143008;rs16823886;rs1559964;rs10187896;rs4662382;rs1427506;rs10803510;rs77230051;rs74640750
3	2:145320001-145360000	2:145840001-145880000	1.22e-18	HiC	GSE87112	Left_Ventricle	intra	rs16823866;rs13413446;rs10196007;rs78293485;rs59998168;rs4143008;rs16823886;rs1559964;rs10187896;rs4662382;rs1427506;rs10803510;rs77230051;rs74640750
3	2:145320001-145360000	2:145840001-145880000	2.4e-113	HiC	GSE87112	Mesenchymal_Stem_Cell	intra	rs16823866;rs13413446;rs10196007;rs78293485;rs59998168;rs4143008;rs16823886;rs1559964;rs10187896;rs4662382;rs1427506;rs10803510;rs77230051;rs74640750
3	2:145320001-145360000	2:145840001-145880000	5.62e-55	HiC	GSE87112	Mesendoderm	intra	rs16823866;rs13413446;rs10196007;rs78293485;rs59998168;rs4143008;rs16823886;rs1559964;rs10187896;rs4662382;rs1427506;rs10803510;rs77230051;rs74640750
3	2:145320001-145360000	2:145840001-145880000	1.69e-30	HiC	GSE87112	hESC	intra	rs16823866;rs13413446;rs10196007;rs78293485;rs59998168;rs4143008;rs16823886;rs1559964;rs10187896;rs4662382;rs1427506;rs10803510;rs77230051;rs74640750
3	2:145320001-145360000	2:145880001-145920000	3.76e-42	HiC	GSE87112	Mesenchymal_Stem_Cell	intra	rs16823866;rs13413446;rs10196007;rs78293485;rs59998168;rs4143008;rs16823886;rs1559964;rs10187896;rs4662382;rs1427506;rs10803510;rs77230051;rs74640750
3	2:145320001-145360000	2:145880001-145920000	1.38e-11	HiC	GSE87112	Mesendoderm	intra	rs16823866;rs13413446;rs10196007;rs78293485;rs59998168;rs4143008;rs16823886;rs1559964;rs10187896;rs4662382;rs1427506;rs10803510;rs77230051;rs74640750
3	2:145320001-145360000	2:145920001-145960000	1.94e-07	HiC	GSE87112	Aorta	intra	rs16823866;rs13413446;rs10196007;rs78293485;rs59998168;rs4143008;rs16823886;rs1559964;rs10187896;rs4662382;rs1427506;rs10803510;rs77230051;rs74640750
3	2:145320001-145360000	2:145920001-145960000	2.58e-10	HiC	GSE87112	Left_Ventricle	intra	rs16823866;rs13413446;rs10196007;rs78293485;rs59998168;rs4143008;rs16823886;rs1559964;rs10187896;rs4662382;rs1427506;rs10803510;rs77230051;rs74640750
3	2:145320001-145360000	2:145920001-145960000	2.24e-88	HiC	GSE87112	Mesenchymal_Stem_Cell	intra	rs16823866;rs13413446;rs10196007;rs78293485;rs59998168;rs4143008;rs16823886;rs1559964;rs10187896;rs4662382;rs1427506;rs10803510;rs77230051;rs74640750
3	2:145320001-145360000	2:145920001-145960000	1.23e-45	HiC	GSE87112	Mesendoderm	intra	rs16823866;rs13413446;rs10196007;rs78293485;rs59998168;rs4143008;rs16823886;rs1559964;rs10187896;rs4662382;rs1427506;rs10803510;rs77230051;rs74640750
3	2:145320001-145360000	2:145920001-145960000	9.4e-10	HiC	GSE87112	Trophoblast-like_Cell	intra	rs16823866;rs13413446;rs10196007;rs78293485;rs59998168;rs4143008;rs16823886;rs1559964;rs10187896;rs4662382;rs1427506;rs10803510;rs77230051;rs74640750
3	2:145320001-145360000	2:145920001-145960000	5.46e-44	HiC	GSE87112	hESC	intra	rs16823866;rs13413446;rs10196007;rs78293485;rs59998168;rs4143008;rs16823886;rs1559964;rs10187896;rs4662382;rs1427506;rs10803510;rs77230051;rs74640750
3	2:145320001-145360000	2:145960001-146000000	2.03e-07	HiC	GSE87112	Left_Ventricle	intra	rs16823866;rs13413446;rs10196007;rs78293485;rs59998168;rs4143008;rs16823886;rs1559964;rs10187896;rs4662382;rs1427506;rs10803510;rs77230051;rs74640750
3	2:145320001-145360000	2:145960001-146000000	1.08e-31	HiC	GSE87112	Mesenchymal_Stem_Cell	intra	rs16823866;rs13413446;rs10196007;rs78293485;rs59998168;rs4143008;rs16823886;rs1559964;rs10187896;rs4662382;rs1427506;rs10803510;rs77230051;rs74640750
3	2:145320001-145360000	2:146000001-146040000	1.1e-53	HiC	GSE87112	Mesenchymal_Stem_Cell	intra	rs16823866;rs13413446;rs10196007;rs78293485;rs59998168;rs4143008;rs16823886;rs1559964;rs10187896;rs4662382;rs1427506;rs10803510;rs77230051;rs74640750
3	2:145320001-145360000	2:146000001-146040000	6.63e-11	HiC	GSE87112	Mesendoderm	intra	rs16823866;rs13413446;rs10196007;rs78293485;rs59998168;rs4143008;rs16823886;rs1559964;rs10187896;rs4662382;rs1427506;rs10803510;rs77230051;rs74640750
3	2:145320001-145360000	2:146000001-146040000	8.76e-13	HiC	GSE87112	hESC	intra	rs16823866;rs13413446;rs10196007;rs78293485;rs59998168;rs4143008;rs16823886;rs1559964;rs10187896;rs4662382;rs1427506;rs10803510;rs77230051;rs74640750
3	2:145320001-145360000	2:146040001-146080000	9.22e-27	HiC	GSE87112	Left_Ventricle	intra	rs16823866;rs13413446;rs10196007;rs78293485;rs59998168;rs4143008;rs16823886;rs1559964;rs10187896;rs4662382;rs1427506;rs10803510;rs77230051;rs74640750
3	2:145320001-145360000	2:146040001-146080000	3.07e-73	HiC	GSE87112	Mesenchymal_Stem_Cell	intra	rs16823866;rs13413446;rs10196007;rs78293485;rs59998168;rs4143008;rs16823886;rs1559964;rs10187896;rs4662382;rs1427506;rs10803510;rs77230051;rs74640750
3	2:145320001-145360000	2:146040001-146080000	4.9e-61	HiC	GSE87112	Mesendoderm	intra	rs16823866;rs13413446;rs10196007;rs78293485;rs59998168;rs4143008;rs16823886;rs1559964;rs10187896;rs4662382;rs1427506;rs10803510;rs77230051;rs74640750
3	2:145320001-145360000	2:146040001-146080000	2.41e-08	HiC	GSE87112	Neural_Progenitor_Cell	intra	rs16823866;rs13413446;rs10196007;rs78293485;rs59998168;rs4143008;rs16823886;rs1559964;rs10187896;rs4662382;rs1427506;rs10803510;rs77230051;rs74640750
3	2:145320001-145360000	2:146040001-146080000	1.3e-07	HiC	GSE87112	Trophoblast-like_Cell	intra	rs16823866;rs13413446;rs10196007;rs78293485;rs59998168;rs4143008;rs16823886;rs1559964;rs10187896;rs4662382;rs1427506;rs10803510;rs77230051;rs74640750
3	2:145320001-145360000	2:146040001-146080000	3.13e-34	HiC	GSE87112	hESC	intra	rs16823866;rs13413446;rs10196007;rs78293485;rs59998168;rs4143008;rs16823886;rs1559964;rs10187896;rs4662382;rs1427506;rs10803510;rs77230051;rs74640750
3	2:145320001-145360000	2:146080001-146120000	1.19e-19	HiC	GSE87112	Left_Ventricle	intra	rs16823866;rs13413446;rs10196007;rs78293485;rs59998168;rs4143008;rs16823886;rs1559964;rs10187896;rs4662382;rs1427506;rs10803510;rs77230051;rs74640750
3	2:145320001-145360000	2:146080001-146120000	2.49e-76	HiC	GSE87112	Mesenchymal_Stem_Cell	intra	rs16823866;rs13413446;rs10196007;rs78293485;rs59998168;rs4143008;rs16823886;rs1559964;rs10187896;rs4662382;rs1427506;rs10803510;rs77230051;rs74640750
3	2:145320001-145360000	2:146080001-146120000	4.42e-34	HiC	GSE87112	Mesendoderm	intra	rs16823866;rs13413446;rs10196007;rs78293485;rs59998168;rs4143008;rs16823886;rs1559964;rs10187896;rs4662382;rs1427506;rs10803510;rs77230051;rs74640750
3	2:145320001-145360000	2:146080001-146120000	9.69e-30	HiC	GSE87112	hESC	intra	rs16823866;rs13413446;rs10196007;rs78293485;rs59998168;rs4143008;rs16823886;rs1559964;rs10187896;rs4662382;rs1427506;rs10803510;rs77230051;rs74640750
3	2:145320001-145360000	2:146120001-146160000	2.02e-28	HiC	GSE87112	Mesenchymal_Stem_Cell	intra	rs16823866;rs13413446;rs10196007;rs78293485;rs59998168;rs4143008;rs16823886;rs1559964;rs10187896;rs4662382;rs1427506;rs10803510;rs77230051;rs74640750
3	2:145320001-145360000	2:146120001-146160000	1.01e-09	HiC	GSE87112	Mesendoderm	intra	rs16823866;rs13413446;rs10196007;rs78293485;rs59998168;rs4143008;rs16823886;rs1559964;rs10187896;rs4662382;rs1427506;rs10803510;rs77230051;rs74640750
3	2:145320001-145360000	2:146120001-146160000	1.04e-10	HiC	GSE87112	hESC	intra	rs16823866;rs13413446;rs10196007;rs78293485;rs59998168;rs4143008;rs16823886;rs1559964;rs10187896;rs4662382;rs1427506;rs10803510;rs77230051;rs74640750
3	2:145320001-145360000	2:146160001-146200000	1.57e-47	HiC	GSE87112	Mesenchymal_Stem_Cell	intra	rs16823866;rs13413446;rs10196007;rs78293485;rs59998168;rs4143008;rs16823886;rs1559964;rs10187896;rs4662382;rs1427506;rs10803510;rs77230051;rs74640750
3	2:145320001-145360000	2:146160001-146200000	3.08e-23	HiC	GSE87112	Mesendoderm	intra	rs16823866;rs13413446;rs10196007;rs78293485;rs59998168;rs4143008;rs16823886;rs1559964;rs10187896;rs4662382;rs1427506;rs10803510;rs77230051;rs74640750
3	2:145320001-145360000	2:146160001-146200000	5.82e-07	HiC	GSE87112	Trophoblast-like_Cell	intra	rs16823866;rs13413446;rs10196007;rs78293485;rs59998168;rs4143008;rs16823886;rs1559964;rs10187896;rs4662382;rs1427506;rs10803510;rs77230051;rs74640750
3	2:145320001-145360000	2:146160001-146200000	3.5e-10	HiC	GSE87112	hESC	intra	rs16823866;rs13413446;rs10196007;rs78293485;rs59998168;rs4143008;rs16823886;rs1559964;rs10187896;rs4662382;rs1427506;rs10803510;rs77230051;rs74640750
3	2:145320001-145360000	2:146200001-146240000	5.4e-07	HiC	GSE87112	Aorta	intra	rs16823866;rs13413446;rs10196007;rs78293485;rs59998168;rs4143008;rs16823886;rs1559964;rs10187896;rs4662382;rs1427506;rs10803510;rs77230051;rs74640750
3	2:145320001-145360000	2:146200001-146240000	1.69e-19	HiC	GSE87112	Left_Ventricle	intra	rs16823866;rs13413446;rs10196007;rs78293485;rs59998168;rs4143008;rs16823886;rs1559964;rs10187896;rs4662382;rs1427506;rs10803510;rs77230051;rs74640750
3	2:145320001-145360000	2:146200001-146240000	3.34e-94	HiC	GSE87112	Mesenchymal_Stem_Cell	intra	rs16823866;rs13413446;rs10196007;rs78293485;rs59998168;rs4143008;rs16823886;rs1559964;rs10187896;rs4662382;rs1427506;rs10803510;rs77230051;rs74640750
3	2:145320001-145360000	2:146200001-146240000	1.96e-49	HiC	GSE87112	Mesendoderm	intra	rs16823866;rs13413446;rs10196007;rs78293485;rs59998168;rs4143008;rs16823886;rs1559964;rs10187896;rs4662382;rs1427506;rs10803510;rs77230051;rs74640750
3	2:145320001-145360000	2:146200001-146240000	9.74e-08	HiC	GSE87112	Neural_Progenitor_Cell	intra	rs16823866;rs13413446;rs10196007;rs78293485;rs59998168;rs4143008;rs16823886;rs1559964;rs10187896;rs4662382;rs1427506;rs10803510;rs77230051;rs74640750
3	2:145320001-145360000	2:146200001-146240000	4.21e-21	HiC	GSE87112	Trophoblast-like_Cell	intra	rs16823866;rs13413446;rs10196007;rs78293485;rs59998168;rs4143008;rs16823886;rs1559964;rs10187896;rs4662382;rs1427506;rs10803510;rs77230051;rs74640750
3	2:145320001-145360000	2:146200001-146240000	5.97e-38	HiC	GSE87112	hESC	intra	rs16823866;rs13413446;rs10196007;rs78293485;rs59998168;rs4143008;rs16823886;rs1559964;rs10187896;rs4662382;rs1427506;rs10803510;rs77230051;rs74640750
3	2:145320001-145360000	2:146240001-146280000	2.97e-14	HiC	GSE87112	Aorta	intra	rs16823866;rs13413446;rs10196007;rs78293485;rs59998168;rs4143008;rs16823886;rs1559964;rs10187896;rs4662382;rs1427506;rs10803510;rs77230051;rs74640750
3	2:145320001-145360000	2:146240001-146280000	3.17e-10	HiC	GSE87112	Left_Ventricle	intra	rs16823866;rs13413446;rs10196007;rs78293485;rs59998168;rs4143008;rs16823886;rs1559964;rs10187896;rs4662382;rs1427506;rs10803510;rs77230051;rs74640750
3	2:145320001-145360000	2:146240001-146280000	6.13e-74	HiC	GSE87112	Mesenchymal_Stem_Cell	intra	rs16823866;rs13413446;rs10196007;rs78293485;rs59998168;rs4143008;rs16823886;rs1559964;rs10187896;rs4662382;rs1427506;rs10803510;rs77230051;rs74640750
3	2:145320001-145360000	2:146240001-146280000	1.03e-25	HiC	GSE87112	Mesendoderm	intra	rs16823866;rs13413446;rs10196007;rs78293485;rs59998168;rs4143008;rs16823886;rs1559964;rs10187896;rs4662382;rs1427506;rs10803510;rs77230051;rs74640750
3	2:145320001-145360000	2:146240001-146280000	1.49e-07	HiC	GSE87112	Trophoblast-like_Cell	intra	rs16823866;rs13413446;rs10196007;rs78293485;rs59998168;rs4143008;rs16823886;rs1559964;rs10187896;rs4662382;rs1427506;rs10803510;rs77230051;rs74640750
3	2:145320001-145360000	2:146240001-146280000	3.42e-24	HiC	GSE87112	hESC	intra	rs16823866;rs13413446;rs10196007;rs78293485;rs59998168;rs4143008;rs16823886;rs1559964;rs10187896;rs4662382;rs1427506;rs10803510;rs77230051;rs74640750
3	2:145320001-145360000	2:146280001-146320000	7.61e-25	HiC	GSE87112	Mesenchymal_Stem_Cell	intra	rs16823866;rs13413446;rs10196007;rs78293485;rs59998168;rs4143008;rs16823886;rs1559964;rs10187896;rs4662382;rs1427506;rs10803510;rs77230051;rs74640750
3	2:145320001-145360000	2:146280001-146320000	6.69e-07	HiC	GSE87112	Mesendoderm	intra	rs16823866;rs13413446;rs10196007;rs78293485;rs59998168;rs4143008;rs16823886;rs1559964;rs10187896;rs4662382;rs1427506;rs10803510;rs77230051;rs74640750
3	2:145320001-145360000	2:146320001-146360000	6.64e-08	HiC	GSE87112	Aorta	intra	rs16823866;rs13413446;rs10196007;rs78293485;rs59998168;rs4143008;rs16823886;rs1559964;rs10187896;rs4662382;rs1427506;rs10803510;rs77230051;rs74640750
3	2:145320001-145360000	2:146320001-146360000	1.47e-13	HiC	GSE87112	Left_Ventricle	intra	rs16823866;rs13413446;rs10196007;rs78293485;rs59998168;rs4143008;rs16823886;rs1559964;rs10187896;rs4662382;rs1427506;rs10803510;rs77230051;rs74640750
3	2:145320001-145360000	2:146320001-146360000	2.37e-62	HiC	GSE87112	Mesenchymal_Stem_Cell	intra	rs16823866;rs13413446;rs10196007;rs78293485;rs59998168;rs4143008;rs16823886;rs1559964;rs10187896;rs4662382;rs1427506;rs10803510;rs77230051;rs74640750
3	2:145320001-145360000	2:146320001-146360000	5.65e-15	HiC	GSE87112	Mesendoderm	intra	rs16823866;rs13413446;rs10196007;rs78293485;rs59998168;rs4143008;rs16823886;rs1559964;rs10187896;rs4662382;rs1427506;rs10803510;rs77230051;rs74640750
3	2:145320001-145360000	2:146320001-146360000	4.32e-21	HiC	GSE87112	hESC	intra	rs16823866;rs13413446;rs10196007;rs78293485;rs59998168;rs4143008;rs16823886;rs1559964;rs10187896;rs4662382;rs1427506;rs10803510;rs77230051;rs74640750
3	2:145320001-145360000	2:146360001-146400000	9.08e-74	HiC	GSE87112	Mesenchymal_Stem_Cell	intra	rs16823866;rs13413446;rs10196007;rs78293485;rs59998168;rs4143008;rs16823886;rs1559964;rs10187896;rs4662382;rs1427506;rs10803510;rs77230051;rs74640750
3	2:145320001-145360000	2:146360001-146400000	1.85e-20	HiC	GSE87112	Mesendoderm	intra	rs16823866;rs13413446;rs10196007;rs78293485;rs59998168;rs4143008;rs16823886;rs1559964;rs10187896;rs4662382;rs1427506;rs10803510;rs77230051;rs74640750
3	2:145320001-145360000	2:146360001-146400000	3.03e-07	HiC	GSE87112	Trophoblast-like_Cell	intra	rs16823866;rs13413446;rs10196007;rs78293485;rs59998168;rs4143008;rs16823886;rs1559964;rs10187896;rs4662382;rs1427506;rs10803510;rs77230051;rs74640750
3	2:145320001-145360000	2:146360001-146400000	1.69e-16	HiC	GSE87112	hESC	intra	rs16823866;rs13413446;rs10196007;rs78293485;rs59998168;rs4143008;rs16823886;rs1559964;rs10187896;rs4662382;rs1427506;rs10803510;rs77230051;rs74640750
3	2:145320001-145360000	2:146400001-146440000	9.56e-07	HiC	GSE87112	Aorta	intra	rs16823866;rs13413446;rs10196007;rs78293485;rs59998168;rs4143008;rs16823886;rs1559964;rs10187896;rs4662382;rs1427506;rs10803510;rs77230051;rs74640750
3	2:145320001-145360000	2:146400001-146440000	4.55e-07	HiC	GSE87112	Left_Ventricle	intra	rs16823866;rs13413446;rs10196007;rs78293485;rs59998168;rs4143008;rs16823886;rs1559964;rs10187896;rs4662382;rs1427506;rs10803510;rs77230051;rs74640750
3	2:145320001-145360000	2:146400001-146440000	1.13e-66	HiC	GSE87112	Mesenchymal_Stem_Cell	intra	rs16823866;rs13413446;rs10196007;rs78293485;rs59998168;rs4143008;rs16823886;rs1559964;rs10187896;rs4662382;rs1427506;rs10803510;rs77230051;rs74640750
3	2:145320001-145360000	2:146400001-146440000	1.72e-22	HiC	GSE87112	Mesendoderm	intra	rs16823866;rs13413446;rs10196007;rs78293485;rs59998168;rs4143008;rs16823886;rs1559964;rs10187896;rs4662382;rs1427506;rs10803510;rs77230051;rs74640750
3	2:145320001-145360000	2:146400001-146440000	2.89e-28	HiC	GSE87112	hESC	intra	rs16823866;rs13413446;rs10196007;rs78293485;rs59998168;rs4143008;rs16823886;rs1559964;rs10187896;rs4662382;rs1427506;rs10803510;rs77230051;rs74640750
3	2:145320001-145360000	2:146440001-146480000	5.27e-34	HiC	GSE87112	Mesenchymal_Stem_Cell	intra	rs16823866;rs13413446;rs10196007;rs78293485;rs59998168;rs4143008;rs16823886;rs1559964;rs10187896;rs4662382;rs1427506;rs10803510;rs77230051;rs74640750
3	2:145320001-145360000	2:146480001-146520000	9.95e-15	HiC	GSE87112	Aorta	intra	rs16823866;rs13413446;rs10196007;rs78293485;rs59998168;rs4143008;rs16823886;rs1559964;rs10187896;rs4662382;rs1427506;rs10803510;rs77230051;rs74640750
3	2:145320001-145360000	2:146480001-146520000	2.12e-12	HiC	GSE87112	Left_Ventricle	intra	rs16823866;rs13413446;rs10196007;rs78293485;rs59998168;rs4143008;rs16823886;rs1559964;rs10187896;rs4662382;rs1427506;rs10803510;rs77230051;rs74640750
3	2:145320001-145360000	2:146480001-146520000	8.5e-85	HiC	GSE87112	Mesenchymal_Stem_Cell	intra	rs16823866;rs13413446;rs10196007;rs78293485;rs59998168;rs4143008;rs16823886;rs1559964;rs10187896;rs4662382;rs1427506;rs10803510;rs77230051;rs74640750
3	2:145320001-145360000	2:146480001-146520000	2.12e-31	HiC	GSE87112	Mesendoderm	intra	rs16823866;rs13413446;rs10196007;rs78293485;rs59998168;rs4143008;rs16823886;rs1559964;rs10187896;rs4662382;rs1427506;rs10803510;rs77230051;rs74640750
[truncated: 583 more rows]

## Sheet: ST8
Supplementary Table 8: SNPs exhibiting pleiotropic effects on other diseases or traits.
[truncated: 78 more rows]

## Sheet: ST9
Supplementary Table 9: PheWAS results for each SNP and their associations with lifestyle traits.
[truncated: 15 more rows]

[truncated: 9 more sheets: ST10, ST11, ST12, ST13, ST14, ST15, ST16, ST17, ST18]
